# Supplementary material for: Plasma cell-free DNA genome-wide methylation profiling enables detection and activity assessment in systemic lupus erythematosus
Source: Front Immunol. 2025 Dec 19;16:1721954. doi: 10.3389/fimmu.2025.1721954 (PMC12757368; doi:10.3389/fimmu.2025.1721954)
Supplement: Supplementary file 2 [file Table1.xlsx]

## Sheet: Table S1
Table S1 GSE122459 PBMC DEG enrichment analysis
UP_GO											DOWN_GO
ONTOLOGY	ID	Description	GeneRatio	BgRatio	pvalue	p.adjust	qvalue	geneID	Count		ONTOLOGY	ID	Description	GeneRatio	BgRatio	pvalue	p.adjust	qvalue	geneID	Count
BP	GO:0009615	response to virus	23/170	326/18670	2.72789e-14	7.44168e-11	6.43781e-11	IFIT5/FOSL1/IFI27/EIF2AK2/STAT1/MX2/ISG15/HERC5/IFI44L/RSAD2/DDX60/APOBEC3A/IFI44/PARP9/IFI6/IFIT3/OASL/BCL3/IRF7/IFIT1/OAS3/IFIT2/MX1	23		BP	GO:0015698	inorganic anion transport	5/50	169/18670	8.72997e-05	0.0321397	0.0279789	GABRB2/SLC4A3/SLC12A3/SLC34A1/GLRA3	5
BP	GO:0051607	defense response to virus	20/170	238/18670	5.54187e-14	7.55911e-11	6.53941e-11	IFIT5/IFI27/EIF2AK2/STAT1/MX2/ISG15/HERC5/IFI44L/RSAD2/DDX60/APOBEC3A/PARP9/IFI6/IFIT3/OASL/IRF7/IFIT1/OAS3/IFIT2/MX1	20		BP	GO:0043588	skin development	7/50	419/18670	0.000118443	0.0321397	0.0279789	LDB2/EPHA2/KRT77/KRT86/KRT81/LGR4/KRT2	7
BP	GO:0060337	type I interferon signaling pathway	14/170	95/18670	1.69121e-13	1.1534e-10	9.97813e-11	IFI27/STAT1/MX2/ISG15/RSAD2/USP18/IFI6/IFIT3/OASL/IRF7/IFIT1/OAS3/IFIT2/MX1	14		BP	GO:0001763	morphogenesis of a branching structure	5/50	196/18670	0.00017496	0.0321397	0.0279789	EPHA2/COL13A1/DLG5/LGR4/FAT4	5
BP	GO:0071357	cellular response to type I interferon	14/170	95/18670	1.69121e-13	1.1534e-10	9.97813e-11	IFI27/STAT1/MX2/ISG15/RSAD2/USP18/IFI6/IFIT3/OASL/IRF7/IFIT1/OAS3/IFIT2/MX1	14		BP	GO:0098661	inorganic anion transmembrane transport	4/50	111/18670	0.000220754	0.0321397	0.0279789	GABRB2/SLC12A3/SLC34A1/GLRA3	4
BP	GO:0034340	response to type I interferon	14/170	99/18670	3.04709e-13	1.66249e-10	1.43822e-10	IFI27/STAT1/MX2/ISG15/RSAD2/USP18/IFI6/IFIT3/OASL/IRF7/IFIT1/OAS3/IFIT2/MX1	14		BP	GO:0008544	epidermis development	7/50	464/18670	0.000221884	0.0321397	0.0279789	LDB2/EPHA2/KRT77/KRT86/KRT81/LGR4/KRT2	7
BP	GO:0045071	negative regulation of viral genome replication	10/170	59/18670	1.28418e-10	5.83874e-08	5.05111e-08	IFIT5/MIR221/EIF2AK2/ISG15/RSAD2/APOBEC3A/OASL/IFIT1/OAS3/MX1	10		BP	GO:0070268	cornification	4/50	112/18670	0.000228481	0.0321397	0.0279789	KRT77/KRT86/KRT81/KRT2	4
BP	GO:0045069	regulation of viral genome replication	11/170	95/18670	1.03922e-09	4.05e-07	3.50366e-07	IFIT5/IFI27/MIR221/EIF2AK2/ISG15/RSAD2/APOBEC3A/OASL/IFIT1/OAS3/MX1	11		CC	GO:0045095	keratin filament	4/52	95/19717	0.000114683	0.015941	0.0140034	KRT77/KRT86/KRT81/KRT2	4
BP	GO:0019079	viral genome replication	12/170	122/18670	1.19955e-09	4.09047e-07	3.53867e-07	IFIT5/IFI27/MIR221/EIF2AK2/ISG15/RSAD2/APOBEC3A/OASL/IFIT1/OAS3/MX1/CCL2	12		CC	GO:0045177	apical part of cell	6/52	384/19717	0.000501507	0.0348547	0.0306183	KCNA5/CHL1/SLC12A3/SLC34A1/FAT4/SORBS2	6
BP	GO:0048525	negative regulation of viral process	11/170	99/18670	1.62585e-09	4.92813e-07	4.26334e-07	IFIT5/MIR221/EIF2AK2/STAT1/ISG15/RSAD2/APOBEC3A/OASL/IFIT1/OAS3/MX1	11		MF	GO:0015103	inorganic anion transmembrane transporter activity	5/48	146/17697	4.59178e-05	0.00688766	0.00478511	GABRB2/SLC4A3/SLC12A3/SLC34A1/GLRA3	5
BP	GO:1903901	negative regulation of viral life cycle	10/170	85/18670	5.21962e-09	1.38096e-06	1.19468e-06	IFIT5/MIR221/EIF2AK2/ISG15/RSAD2/APOBEC3A/OASL/IFIT1/OAS3/MX1	10		MF	GO:0008509	anion transmembrane transporter activity	6/48	327/17697	0.000242628	0.0181971	0.0126422	GABRB2/SLC4A3/SLC16A2/SLC12A3/SLC34A1/GLRA3	6
BP	GO:0043900	regulation of multi-organism process	19/170	405/18670	5.5684e-09	1.38096e-06	1.19468e-06	IFIT5/IFI27/MIR221/EIF2AK2/STAT1/TRIB1/ISG15/HERC5/RSAD2/DDX60/APOBEC3A/PARP9/LAMP3/ARG1/OASL/IFIT1/OAS3/MX1/INHBA	19		MF	GO:0022824	transmitter-gated ion channel activity	3/48	61/17697	0.000603498	0.0191632	0.0133134	GABRB2/HTR3A/GLRA3	3
BP	GO:1903900	regulation of viral life cycle	12/170	149/18670	1.18604e-08	2.69626e-06	2.33254e-06	IFIT5/IFI27/MIR221/EIF2AK2/ISG15/RSAD2/APOBEC3A/LAMP3/OASL/IFIT1/OAS3/MX1	12		MF	GO:0022835	transmitter-gated channel activity	3/48	61/17697	0.000603498	0.0191632	0.0133134	GABRB2/HTR3A/GLRA3	3
BP	GO:0043903	regulation of symbiosis, encompassing mutualism through parasitism	14/170	222/18670	1.62779e-08	3.41585e-06	2.95507e-06	IFIT5/IFI27/MIR221/EIF2AK2/STAT1/ISG15/RSAD2/APOBEC3A/LAMP3/ARG1/OASL/IFIT1/OAS3/MX1	14		MF	GO:0005237	inhibitory extracellular ligand-gated ion channel activity	2/48	16/17697	0.000843745	0.0191632	0.0133134	GABRB2/GLRA3	2
BP	GO:0043901	negative regulation of multi-organism process	12/170	171/18670	5.53175e-08	1.0779e-05	9.32495e-06	IFIT5/MIR221/EIF2AK2/STAT1/TRIB1/ISG15/RSAD2/APOBEC3A/OASL/IFIT1/OAS3/MX1	12		MF	GO:0005216	ion channel activity	6/48	416/17697	0.000866389	0.0191632	0.0133134	GABRB2/PKD1L2/HTR3A/KCNA5/KCNK10/GLRA3	6
BP	GO:0050792	regulation of viral process	13/170	208/18670	5.99767e-08	1.09078e-05	9.43633e-06	IFIT5/IFI27/MIR221/EIF2AK2/STAT1/ISG15/RSAD2/APOBEC3A/LAMP3/OASL/IFIT1/OAS3/MX1	13		MF	GO:0022838	substrate-specific channel activity	6/48	428/17697	0.00100377	0.0191632	0.0133134	GABRB2/PKD1L2/HTR3A/KCNA5/KCNK10/GLRA3	6
BP	GO:0035455	response to interferon-alpha	5/170	21/18670	1.06711e-06	0.000181942	0.000157399	EIF2AK2/MX2/IFIT3/LAMP3/IFIT2	5		MF	GO:0005230	extracellular ligand-gated ion channel activity	3/48	75/17697	0.00110259	0.0191632	0.0133134	GABRB2/HTR3A/GLRA3	3
BP	GO:0060333	interferon-gamma-mediated signaling pathway	8/170	91/18670	1.79152e-06	0.000287486	0.000248705	PARP14/STAT1/FCGR1B/PARP9/ARG1/OASL/IRF7/OAS3	8		MF	GO:0099095	ligand-gated anion channel activity	2/48	20/17697	0.00132672	0.0191632	0.0133134	GABRB2/GLRA3	2
BP	GO:0071222	cellular response to lipopolysaccharide	11/170	205/18670	2.88179e-06	0.000436752	0.000377835	ABCA1/IL1RN/TRIB1/CXCL1/CMPK2/ARG1/CXCL3/CXCL2/CXCL13/CCL2/CEBPB	11		MF	GO:0015267	channel activity	6/48	456/17697	0.00138968	0.0191632	0.0133134	GABRB2/PKD1L2/HTR3A/KCNA5/KCNK10/GLRA3	6
BP	GO:0002237	response to molecule of bacterial origin	14/170	343/18670	3.22818e-06	0.000463499	0.000400974	ABCA1/IL1RN/TRIB1/CXCL1/CMPK2/IL13/ARG1/CXCL3/CXCL2/C4B/CXCL13/CCL2/CEBPB/JUND	14		MF	GO:0022803	passive transmembrane transporter activity	6/48	457/17697	0.0014053	0.0191632	0.0133134	GABRB2/PKD1L2/HTR3A/KCNA5/KCNK10/GLRA3	6
BP	GO:0071219	cellular response to molecule of bacterial origin	11/170	212/18670	3.98352e-06	0.000543352	0.000470055	ABCA1/IL1RN/TRIB1/CXCL1/CMPK2/ARG1/CXCL3/CXCL2/CXCL13/CCL2/CEBPB	11		MF	GO:0022839	ion gated channel activity	5/48	334/17697	0.0020462	0.0255775	0.0177696	GABRB2/HTR3A/KCNA5/KCNK10/GLRA3	5
BP	GO:0019058	viral life cycle	13/170	328/18670	1.00453e-05	0.00130493	0.0011289	IFIT5/IFI27/MIR221/EIF2AK2/ISG15/RSAD2/APOBEC3A/LAMP3/OASL/IFIT1/OAS3/MX1/CCL2	13		MF	GO:0022836	gated channel activity	5/48	343/17697	0.00229693	0.026503	0.0184126	GABRB2/HTR3A/KCNA5/KCNK10/GLRA3	5
BP	GO:0032496	response to lipopolysaccharide	13/170	330/18670	1.07178e-05	0.00130933	0.00113271	ABCA1/IL1RN/TRIB1/CXCL1/CMPK2/IL13/ARG1/CXCL3/CXCL2/CXCL13/CCL2/CEBPB/JUND	13		MF	GO:0015108	chloride transmembrane transporter activity	3/48	100/17697	0.00251813	0.02698	0.018744	GABRB2/SLC12A3/GLRA3	3
BP	GO:0071216	cellular response to biotic stimulus	11/170	236/18670	1.10391e-05	0.00130933	0.00113271	ABCA1/IL1RN/TRIB1/CXCL1/CMPK2/ARG1/CXCL3/CXCL2/CXCL13/CCL2/CEBPB	11		MF	GO:0015291	secondary active transmembrane transporter activity	4/48	237/17697	0.003846	0.0367758	0.0255495	SLC4A3/SLC16A2/SLC12A3/SLC34A1	4
BP	GO:0045637	regulation of myeloid cell differentiation	11/170	251/18670	1.96167e-05	0.00222976	0.00192897	MIR221/STAT1/TRIB1/ISG15/MAFB/CCR1/CEACAM1/NR4A3/IRF7/CEBPB/INHBA	11		MF	GO:0030594	neurotransmitter receptor activity	3/48	117/17697	0.00392276	0.0367758	0.0255495	GABRB2/HTR3A/GLRA3	3
BP	GO:1903706	regulation of hemopoiesis	15/170	475/18670	3.05697e-05	0.00333577	0.00288578	MIR221/EIF2AK2/EGR3/STAT1/TRIB1/ISG15/MAFB/CCR1/CEACAM1/NR4A3/CD83/IRF7/TNFSF9/CEBPB/INHBA	15		MF	GO:0030020	extracellular matrix structural constituent conferring tensile strength	2/48	41/17697	0.00552201	0.048614	0.033774	COL13A1/COL27A1	2
BP	GO:0002831	regulation of response to biotic stimulus	8/170	139/18670	4.10086e-05	0.00414829	0.0035887	STAT1/TRIB1/HERC5/CEACAM1/DDX60/PARP9/ARG1/IFIT1	8		MF	GO:0015276	ligand-gated ion channel activity	3/48	138/17697	0.00621103	0.048614	0.033774	GABRB2/HTR3A/GLRA3	3
BP	GO:0071346	cellular response to interferon-gamma	9/170	180/18670	4.10571e-05	0.00414829	0.0035887	PARP14/STAT1/FCGR1B/PARP9/ARG1/OASL/IRF7/OAS3/CCL2	9		MF	GO:0022834	ligand-gated channel activity	3/48	138/17697	0.00621103	0.048614	0.033774	GABRB2/HTR3A/GLRA3	3
BP	GO:1903708	positive regulation of hemopoiesis	9/170	185/18670	5.08273e-05	0.00495203	0.00428401	MIR221/EGR3/STAT1/TRIB1/ISG15/CCR1/CD83/TNFSF9/INHBA	9		MF	GO:0046873	metal ion transmembrane transporter activity	5/48	438/17697	0.00648187	0.048614	0.033774	PKD1L2/KCNA5/SLC12A3/SLC34A1/KCNK10	5
BP	GO:0045646	regulation of erythrocyte differentiation	5/170	47/18670	6.64346e-05	0.00624943	0.0054064	MIR221/STAT1/ISG15/MAFB/INHBA	5		MF	GO:0015293	symporter activity	3/48	144/17697	0.00698389	0.0498849	0.0346569	SLC16A2/SLC12A3/SLC34A1	3
BP	GO:0060330	regulation of response to interferon-gamma	4/170	25/18670	7.22877e-05	0.00636132	0.00550319	PARP14/STAT1/PARP9/ARG1	4
BP	GO:0060334	regulation of interferon-gamma-mediated signaling pathway	4/170	25/18670	7.22877e-05	0.00636132	0.00550319	PARP14/STAT1/PARP9/ARG1	4		UP_KEGG
BP	GO:0002697	regulation of immune effector process	14/170	458/18670	8.02097e-05	0.00683787	0.00591546	FFAR2/STAT1/FFAR3/HERC5/RSAD2/CEACAM1/DDX60/NR4A3/PARP9/IL13/ARG1/IGKV2D-30/IFIT1/C4B	14		ID	Description	GeneRatio	BgRatio	pvalue	p.adjust	qvalue	geneID	Count	symbol
BP	GO:0022407	regulation of cell-cell adhesion	13/170	403/18670	8.48554e-05	0.00701471	0.00606844	IL1RN/MIR221/EGR3/ADORA2A/CEACAM1/NR4A3/CD83/ARG1/CXCL13/PDCD1/CCL2/TNFSF9/CEBPB	13		hsa04657	IL-17 signaling pathway	9/84	94/8166	4.35878e-07	7.1484e-05	6.607e-05	8061/727897/2919/3596/2921/2920/6347/1051/3727	9	CCL2/CEBPB/CXCL1/CXCL2/CXCL3/FOSL1/IL13/JUND/MUC5B
BP	GO:0034341	response to interferon-gamma	9/170	199/18670	8.91905e-05	0.00715623	0.00619087	PARP14/STAT1/FCGR1B/PARP9/ARG1/OASL/IRF7/OAS3/CCL2	9		hsa05160	Hepatitis C	9/84	157/8166	3.06628e-05	0.00251435	0.00232392	5610/6772/4600/91543/1026/3665/3434/4940/4599	9	CDKN1A/EIF2AK2/IFIT1/IRF7/MX1/MX2/OAS3/RSAD2/STAT1
BP	GO:0002761	regulation of myeloid leukocyte differentiation	7/170	117/18670	9.81443e-05	0.00764965	0.00661773	TRIB1/MAFB/CCR1/CEACAM1/IRF7/CEBPB/INHBA	7		hsa04060	Cytokine-cytokine receptor interaction	11/84	295/8166	0.000200803	0.0109772	0.0101458	3557/1230/2919/3596/2921/2920/10563/6347/8744/51330/3624	11	CCL2/CCR1/CXCL1/CXCL13/CXCL2/CXCL3/IL13/IL1RN/INHBA/TNFRSF12A/TNFSF9
BP	GO:0006959	humoral immune response	12/170	356/18670	0.000105863	0.00796473	0.00689031	CXCL1/CHGA/CD83/BCL3/CXCL3/CXCL2/IGKV2D-30/C4B/CXCL13/PDCD1/CCL2/IGHV4-31	12		hsa05164	Influenza A	8/84	171/8166	0.000353361	0.0144878	0.0133905	5610/6772/4600/91543/3665/4940/4599/6347	8	CCL2/EIF2AK2/IRF7/MX1/MX2/OAS3/RSAD2/STAT1
BP	GO:0060326	cell chemotaxis	11/170	304/18670	0.000110946	0.00796473	0.00689031	FFAR2/DOCK4/IL1RN/EGR3/CCR1/CXCL1/CHGA/CXCL3/CXCL2/CXCL13/CCL2	11		hsa04061	Viral protein interaction with cytokine and cytokine receptor	6/84	100/8166	0.000545435	0.0157687	0.0145744	1230/2919/2921/2920/10563/6347	6	CCL2/CCR1/CXCL1/CXCL13/CXCL2/CXCL3
BP	GO:1903037	regulation of leukocyte cell-cell adhesion	11/170	304/18670	0.000110946	0.00796473	0.00689031	MIR221/EGR3/ADORA2A/CEACAM1/NR4A3/CD83/ARG1/PDCD1/CCL2/TNFSF9/CEBPB	11		hsa04621	NOD-like receptor signaling pathway	8/84	184/8166	0.000576903	0.0157687	0.0145744	10135/6772/2919/3665/2921/2920/4940/6347	8	CCL2/CXCL1/CXCL2/CXCL3/IRF7/NAMPT/OAS3/STAT1
BP	GO:0032060	bleb assembly	3/170	11/18670	0.000115987	0.00811313	0.00701869	EMP1/ANLN/LPAR3	3		hsa05167	Kaposi sarcoma-associated herpesvirus infection	8/84	194/8166	0.000817413	0.0191508	0.0177004	5610/6772/1230/2919/1026/3665/2921/2920	8	CCR1/CDKN1A/CXCL1/CXCL2/CXCL3/EIF2AK2/IRF7/STAT1
BP	GO:0007187	G protein-coupled receptor signaling pathway, coupled to cyclic nucleotide second messenger	10/170	256/18670	0.000122651	0.00836482	0.00723643	ABCA1/CHRM4/FFAR3/ADORA2A/GPR3/CCR1/CHGA/LPAR3/ADRA2B/CCL2	10		hsa04668	TNF signaling pathway	6/84	112/8166	0.000992573	0.0203477	0.0188066	2919/602/2921/2920/6347/1051	6	BCL3/CCL2/CEBPB/CXCL1/CXCL2/CXCL3
BP	GO:0051249	regulation of lymphocyte activation	14/170	485/18670	0.000146322	0.00973574	0.00842242	CHRNB2/EGR3/ADORA2A/CEACAM1/CD83/IL13/CDKN1A/ARG1/PDCD1/CCL2/IGHV4-31/TNFSF9/CEBPB/INHBA	14		hsa05171	Coronavirus disease - COVID-19	8/84	232/8166	0.0025565	0.0465851	0.0430568	5610/6772/4600/9636/721/4940/4599/6347	8	C4B/CCL2/EIF2AK2/ISG15/MX1/MX2/OAS3/STAT1
BP	GO:0070098	chemokine-mediated signaling pathway	6/170	88/18670	0.00015256	0.00974562	0.00843096	CCR1/CXCL1/CXCL3/CXCL2/CXCL13/CCL2	6		hsa05162	Measles	6/84	139/8166	0.00299032	0.0490412	0.0453269	5610/6772/4600/3665/4940/4599	6	EIF2AK2/IRF7/MX1/MX2/OAS3/STAT1
BP	GO:0090148	membrane fission	3/170	12/18670	0.000153615	0.00974562	0.00843096	DNM1P34/MX2/MX1	3
BP	GO:0045648	positive regulation of erythrocyte differentiation	4/170	31/18670	0.00017231	0.0106832	0.00924209	MIR221/STAT1/ISG15/INHBA	4
BP	GO:0045639	positive regulation of myeloid cell differentiation	6/170	91/18670	0.00018348	0.011123	0.00962252	MIR221/STAT1/TRIB1/ISG15/CCR1/INHBA	6
BP	GO:1902105	regulation of leukocyte differentiation	10/170	272/18670	0.000200716	0.0119033	0.0102976	EGR3/TRIB1/MAFB/CCR1/CEACAM1/CD83/IRF7/TNFSF9/CEBPB/INHBA	10
BP	GO:0030595	leukocyte chemotaxis	9/170	224/18670	0.000217761	0.0126394	0.0109344	FFAR2/IL1RN/CCR1/CXCL1/CHGA/CXCL3/CXCL2/CXCL13/CCL2	9
BP	GO:0051952	regulation of amine transport	6/170	95/18670	0.000232181	0.0131956	0.0114156	CHRNB2/FFAR3/ADORA2A/CHGA/ARG1/ADRA2B	6
BP	GO:0050433	regulation of catecholamine secretion	5/170	62/18670	0.000251076	0.0139113	0.0120347	CHRNB2/FFAR3/ADORA2A/CHGA/ADRA2B	5
BP	GO:1990868	response to chemokine	6/170	97/18670	0.000260071	0.0139113	0.0120347	CCR1/CXCL1/CXCL3/CXCL2/CXCL13/CCL2	6
BP	GO:1990869	cellular response to chemokine	6/170	97/18670	0.000260071	0.0139113	0.0120347	CCR1/CXCL1/CXCL3/CXCL2/CXCL13/CCL2	6
BP	GO:0007159	leukocyte cell-cell adhesion	11/170	337/18670	0.000271348	0.0142353	0.012315	MIR221/EGR3/ADORA2A/CEACAM1/NR4A3/CD83/ARG1/PDCD1/CCL2/TNFSF9/CEBPB	11
BP	GO:0050432	catecholamine secretion	5/170	64/18670	0.000291533	0.0150057	0.0129815	CHRNB2/FFAR3/ADORA2A/CHGA/ADRA2B	5
BP	GO:0051770	positive regulation of nitric-oxide synthase biosynthetic process	3/170	15/18670	0.000311377	0.0157303	0.0136083	NAMPT/STAT1/CCL2	3
BP	GO:0001819	positive regulation of cytokine production	13/170	464/18670	0.000337318	0.016339	0.0141349	FFAR2/IL1RN/EIF2AK2/STAT1/FFAR3/RSAD2/DDX60/NR4A3/CD83/IL13/BCL3/IRF7/CEBPB	13
BP	GO:0002367	cytokine production involved in immune response	6/170	102/18670	0.000341393	0.016339	0.0141349	FFAR2/FFAR3/RSAD2/NR4A3/CHGA/ARG1	6
BP	GO:0015837	amine transport	6/170	102/18670	0.000341393	0.016339	0.0141349	CHRNB2/FFAR3/ADORA2A/CHGA/ARG1/ADRA2B	6
BP	GO:0030593	neutrophil chemotaxis	6/170	104/18670	0.000379001	0.0176014	0.015227	IL1RN/CXCL1/CXCL3/CXCL2/CXCL13/CCL2	6
BP	GO:0014061	regulation of norepinephrine secretion	3/170	16/18670	0.000380675	0.0176014	0.015227	FFAR3/ADORA2A/ADRA2B	3
BP	GO:0001818	negative regulation of cytokine production	10/170	296/18670	0.00039343	0.0178879	0.0154749	MIR221/ISG15/HERC5/CEACAM1/CD83/IL13/ARG1/MIR590/BCL3/INHBA	10
BP	GO:0048243	norepinephrine secretion	3/170	17/18670	0.000459163	0.0205344	0.0177643	FFAR3/ADORA2A/ADRA2B	3
BP	GO:0032102	negative regulation of response to external stimulus	11/170	365/18670	0.000531654	0.0232854	0.0201443	KREMEN1/MIR221/MIR3909/TRIB1/ADORA2A/CEACAM1/CDKN1A/MIR590/TNFAIP6/CXCL13/CCL2	11
BP	GO:0050688	regulation of defense response to virus	5/170	73/18670	0.00053775	0.0232854	0.0201443	STAT1/HERC5/DDX60/PARP9/IFIT1	5
BP	GO:0007259	JAK-STAT cascade	7/170	156/18670	0.000572953	0.0244221	0.0211276	PARP14/MIR221/STAT1/PARP9/IL13/BCL3/CCL2	7
BP	GO:0015850	organic hydroxy compound transport	9/170	262/18670	0.000681597	0.0282091	0.0244038	ABCA1/CHRNB2/PGAP1/FFAR3/ADORA2A/ATP8B1/CEACAM1/CHGA/ADRA2B	9
BP	GO:0051937	catecholamine transport	5/170	77/18670	0.000686998	0.0282091	0.0244038	CHRNB2/FFAR3/ADORA2A/CHGA/ADRA2B	5
BP	GO:0097529	myeloid leukocyte migration	8/170	210/18670	0.000692818	0.0282091	0.0244038	IL1RN/CCR1/CXCL1/CHGA/CXCL3/CXCL2/CXCL13/CCL2	8
BP	GO:1990266	neutrophil migration	6/170	118/18670	0.000741407	0.029403	0.0254367	IL1RN/CXCL1/CXCL3/CXCL2/CXCL13/CCL2	6
BP	GO:0051767	nitric-oxide synthase biosynthetic process	3/170	20/18670	0.000754477	0.029403	0.0254367	NAMPT/STAT1/CCL2	3
BP	GO:0051769	regulation of nitric-oxide synthase biosynthetic process	3/170	20/18670	0.000754477	0.029403	0.0254367	NAMPT/STAT1/CCL2	3
BP	GO:0097696	STAT cascade	7/170	166/18670	0.000827503	0.0317948	0.0275057	PARP14/MIR221/STAT1/PARP9/IL13/BCL3/CCL2	7
BP	GO:0015874	norepinephrine transport	3/170	21/18670	0.000874359	0.032989	0.0285388	FFAR3/ADORA2A/ADRA2B	3
BP	GO:0019730	antimicrobial humoral response	6/170	122/18670	0.000882769	0.032989	0.0285388	CXCL1/CHGA/BCL3/CXCL3/CXCL2/CXCL13	6
BP	GO:0048660	regulation of smooth muscle cell proliferation	7/170	169/18670	0.00091912	0.0335054	0.0289856	NAMPT/MIR221/STAT1/TRIB1/NR4A3/IL13/CDKN1A	7
BP	GO:0071621	granulocyte chemotaxis	6/170	123/18670	0.000921153	0.0335054	0.0289856	IL1RN/CXCL1/CXCL3/CXCL2/CXCL13/CCL2	6
BP	GO:0002762	negative regulation of myeloid leukocyte differentiation	4/170	48/18670	0.000944831	0.0339145	0.0293395	TRIB1/MAFB/CEACAM1/INHBA	4
BP	GO:0048659	smooth muscle cell proliferation	7/170	171/18670	0.000984513	0.0348799	0.0301747	NAMPT/MIR221/STAT1/TRIB1/NR4A3/IL13/CDKN1A	7
BP	GO:0002718	regulation of cytokine production involved in immune response	5/170	84/18670	0.00102002	0.0352229	0.0304714	FFAR2/FFAR3/RSAD2/NR4A3/ARG1	5
BP	GO:0097756	negative regulation of blood vessel diameter	5/170	84/18670	0.00102002	0.0352229	0.0304714	DOCK4/SMTNL1/CHGA/GRIP2/ADRA2B	5
BP	GO:0003018	vascular process in circulatory system	7/170	173/18670	0.00105352	0.0359249	0.0310787	DOCK4/ADORA2A/CEACAM1/SMTNL1/CHGA/GRIP2/ADRA2B	7
BP	GO:0050772	positive regulation of axonogenesis	5/170	85/18670	0.0010759	0.0362352	0.0313472	MAP1B/LPAR3/TRPC5/MAP6/TNFRSF12A	5
BP	GO:0023061	signal release	12/170	462/18670	0.00110178	0.0366542	0.0317096	FFAR2/CHRNB2/CACNA1E/IL1RN/FFAR3/ADORA2A/PIM3/CHGA/OTOF/SYN2/ADRA2B/INHBA	12
BP	GO:0042110	T cell activation	12/170	464/18670	0.00114314	0.0375721	0.0325037	EGR3/ADORA2A/RSAD2/MAFB/CEACAM1/CD83/ARG1/BCL3/PDCD1/CCL2/TNFSF9/CEBPB	12
BP	GO:0001959	regulation of cytokine-mediated signaling pathway	7/170	177/18670	0.00120291	0.0390659	0.033796	PARP14/IL1RN/STAT1/USP18/PARP9/ARG1/IRF7	7
BP	GO:0002440	production of molecular mediator of immune response	9/170	286/18670	0.00126178	0.0404959	0.0350331	FFAR2/FFAR3/RSAD2/NR4A3/CHGA/IL13/ARG1/IGKV2D-30/IGKV3D-15	9
BP	GO:0015844	monoamine transport	5/170	90/18670	0.00138999	0.0440919	0.038144	CHRNB2/FFAR3/ADORA2A/CHGA/ADRA2B	5
BP	GO:0002720	positive regulation of cytokine production involved in immune response	4/170	54/18670	0.00147202	0.0456381	0.0394816	FFAR2/FFAR3/RSAD2/NR4A3	4
BP	GO:0014829	vascular smooth muscle contraction	3/170	25/18670	0.0014722	0.0456381	0.0394816	DOCK4/GRIP2/ADRA2B	3
BP	GO:0030099	myeloid cell differentiation	11/170	416/18670	0.0015357	0.0470718	0.040722	MIR221/STAT1/TRIB1/ISG15/MAFB/CCR1/CEACAM1/NR4A3/IRF7/CEBPB/INHBA	11
BP	GO:0048511	rhythmic process	9/170	295/18670	0.00156219	0.047112	0.0407567	CHRNB2/PROK2/NAMPT/EGR3/ADORA2A/HAS1/NFIL3/JUND/INHBA	9
BP	GO:0031348	negative regulation of defense response	8/170	239/18670	0.00158882	0.047112	0.0407567	PARP14/MIR221/MIR3909/ADORA2A/CEACAM1/ARG1/MIR590/TNFAIP6	8
BP	GO:0033002	muscle cell proliferation	8/170	239/18670	0.00158882	0.047112	0.0407567	NAMPT/MIR221/STAT1/TRIB1/NR4A3/IL13/CDKN1A/MIR590	8
BP	GO:1904754	positive regulation of vascular associated smooth muscle cell migration	3/170	26/18670	0.00165316	0.0484926	0.0419511	DOCK4/MIR221/NR4A3	3
MF	GO:0042379	chemokine receptor binding	6/163	66/17697	3.20441e-05	0.00712596	0.00660566	STAT1/CXCL1/CXCL3/CXCL2/CXCL13/CCL2	6
MF	GO:0005125	cytokine activity	10/163	220/17697	3.78035e-05	0.00712596	0.00660566	NAMPT/IL1RN/CXCL1/IL13/CXCL3/CXCL2/CXCL13/CCL2/TNFSF9/INHBA	10
MF	GO:0005126	cytokine receptor binding	11/163	286/17697	7.07536e-05	0.00807573	0.00748609	IL1RN/STAT1/CXCL1/IL13/CXCL3/CXCL2/LRG1/CXCL13/CCL2/TNFSF9/INHBA	11
MF	GO:0008009	chemokine activity	5/163	49/17697	8.56841e-05	0.00807573	0.00748609	CXCL1/CXCL3/CXCL2/CXCL13/CCL2	5

## Sheet: Table S2
Table S2 GSE81622 PBMC DEG enrichment analysis
UP_GO											DOWN_GO
ONTOLOGY	ID	Description	GeneRatio	BgRatio	pvalue	p.adjust	qvalue	geneID	Count		ONTOLOGY	ID	Description	GeneRatio	BgRatio	pvalue	p.adjust	qvalue	geneID	Count
BP	GO:0043312	neutrophil degranulation	29/69	485/18670	4.17911e-28	3.91859e-25	3.07615e-25	RNASE2/HP/CEACAM1/MMP9/CEACAM8/ARG1/OLFM4/ELANE/ORM1/RNASE3/S100P/PGLYRP1/MPO/DEFA4/CAMP/CEACAM6/SLC2A5/MMP8/BPI/CTSG/LTF/LCN2/ANXA3/OLR1/DEFA1B/AZU1/TCN1/DEFA1/RETN	29		BP	GO:0002228	natural killer cell mediated immunity	8/43	64/18670	1.59893e-12	1.17362e-09	9.87972e-10	KIR3DL1/SH2D1B/CD160/KLRD1/KIR2DL4/IL18RAP/KLRC2/GZMB	8
BP	GO:0002283	neutrophil activation involved in immune response	29/69	488/18670	4.99237e-28	3.91859e-25	3.07615e-25	RNASE2/HP/CEACAM1/MMP9/CEACAM8/ARG1/OLFM4/ELANE/ORM1/RNASE3/S100P/PGLYRP1/MPO/DEFA4/CAMP/CEACAM6/SLC2A5/MMP8/BPI/CTSG/LTF/LCN2/ANXA3/OLR1/DEFA1B/AZU1/TCN1/DEFA1/RETN	29		BP	GO:0006968	cellular defense response	6/43	53/18670	2.19834e-09	8.0679e-07	6.79171e-07	KLRG1/KLRC3/GNLY/PRF1/KIR2DL4/KLRC2	6
BP	GO:0042119	neutrophil activation	29/69	498/18670	8.95572e-28	3.91859e-25	3.07615e-25	RNASE2/HP/CEACAM1/MMP9/CEACAM8/ARG1/OLFM4/ELANE/ORM1/RNASE3/S100P/PGLYRP1/MPO/DEFA4/CAMP/CEACAM6/SLC2A5/MMP8/BPI/CTSG/LTF/LCN2/ANXA3/OLR1/DEFA1B/AZU1/TCN1/DEFA1/RETN	29		BP	GO:0002449	lymphocyte mediated immunity	9/43	352/18670	8.71106e-08	1.89737e-05	1.59724e-05	KIR3DL1/PRF1/SH2D1B/CD160/KLRD1/KIR2DL4/IL18RAP/KLRC2/GZMB	9
BP	GO:0002446	neutrophil mediated immunity	29/69	499/18670	9.48812e-28	3.91859e-25	3.07615e-25	RNASE2/HP/CEACAM1/MMP9/CEACAM8/ARG1/OLFM4/ELANE/ORM1/RNASE3/S100P/PGLYRP1/MPO/DEFA4/CAMP/CEACAM6/SLC2A5/MMP8/BPI/CTSG/LTF/LCN2/ANXA3/OLR1/DEFA1B/AZU1/TCN1/DEFA1/RETN	29		BP	GO:0001906	cell killing	7/43	168/18670	1.03399e-07	1.89737e-05	1.59724e-05	KIR3DL1/GNLY/PRF1/CD160/KIR2DL4/IL18RAP/GZMB	7
BP	GO:0009615	response to virus	18/69	326/18670	1.09734e-16	3.62562e-14	2.84616e-14	IFI27/RNASE2/MX1/IFI44/IFI44L/IFITM3/HERC5/RSAD2/IFIT1/IFI6/OAS3/LCN2/DEFA3/DEFA1B/AZU1/DEFA1/IFIT3/IFIT2	18		BP	GO:0001909	leukocyte mediated cytotoxicity	6/43	107/18670	1.5786e-07	2.31738e-05	1.95082e-05	KIR3DL1/PRF1/CD160/KIR2DL4/IL18RAP/GZMB	6
BP	GO:0051607	defense response to virus	16/69	238/18670	3.07786e-16	6.89597e-14	5.41343e-14	IFI27/RNASE2/MX1/IFI44L/IFITM3/HERC5/RSAD2/IFIT1/IFI6/OAS3/DEFA3/DEFA1B/AZU1/DEFA1/IFIT3/IFIT2	16		BP	GO:0042267	natural killer cell mediated cytotoxicity	5/43	60/18670	2.53451e-07	3.10055e-05	2.6101e-05	KIR3DL1/CD160/KIR2DL4/IL18RAP/GZMB	5
BP	GO:0031640	killing of cells of other organism	11/69	62/18670	3.33945e-16	6.89597e-14	5.41343e-14	ARG1/ELANE/PGLYRP1/DEFA4/CAMP/CTSG/LTF/DEFA3/DEFA1B/AZU1/DEFA1	11		BP	GO:0002717	positive regulation of natural killer cell mediated immunity	4/43	33/18670	9.506e-07	9.96772e-05	8.39101e-05	SH2D1B/CD160/KIR2DL4/IL18RAP	4
BP	GO:0044364	disruption of cells of other organism	11/69	62/18670	3.33945e-16	6.89597e-14	5.41343e-14	ARG1/ELANE/PGLYRP1/DEFA4/CAMP/CTSG/LTF/DEFA3/DEFA1B/AZU1/DEFA1	11		BP	GO:0002715	regulation of natural killer cell mediated immunity	4/43	46/18670	3.70942e-06	0.000340339	0.000286504	SH2D1B/CD160/KIR2DL4/IL18RAP	4
BP	GO:0019730	antimicrobial humoral response	13/69	122/18670	5.84432e-16	1.07276e-13	8.42128e-14	ELANE/RNASE3/PGLYRP1/DEFA4/CAMP/BPI/CTSG/LTF/LCN2/DEFA3/DEFA1B/AZU1/DEFA1	13		BP	GO:0034694	response to prostaglandin	3/43	31/18670	4.8902e-05	0.00398823	0.00335737	PTGDR/TGFBR3/AKR1C3	3
BP	GO:0050832	defense response to fungus	9/69	40/18670	1.86855e-14	2.9319e-12	2.30158e-12	ARG1/ELANE/MPO/DEFA4/CTSG/LTF/DEFA3/DEFA1B/DEFA1	9		BP	GO:0031341	regulation of cell killing	4/43	98/18670	7.52827e-05	0.00552575	0.00465168	PRF1/CD160/KIR2DL4/IL18RAP	4
BP	GO:0050829	defense response to Gram-negative bacterium	11/69	88/18670	1.95223e-14	2.9319e-12	2.30158e-12	ELANE/RNASE3/DEFA4/CAMP/BPI/CTSG/LTF/DEFA3/DEFA1B/AZU1/DEFA1	11		BP	GO:0002708	positive regulation of lymphocyte mediated immunity	4/43	105/18670	9.84669e-05	0.0064803	0.00545524	SH2D1B/CD160/KIR2DL4/IL18RAP	4
BP	GO:0051852	disruption by host of symbiont cells	7/69	14/18670	2.31519e-14	3.18724e-12	2.50203e-12	ARG1/ELANE/CAMP/CTSG/DEFA1B/AZU1/DEFA1	7		BP	GO:0019835	cytolysis	3/43	40/18670	0.000105945	0.0064803	0.00545524	PRF1/GZMH/GZMB	3
BP	GO:0035821	modification of morphology or physiology of other organism	13/69	164/18670	2.89424e-14	3.67791e-12	2.88721e-12	IFI27/TYMS/ARG1/ELANE/PGLYRP1/DEFA4/CAMP/CTSG/LTF/DEFA3/DEFA1B/AZU1/DEFA1	13		BP	GO:0042269	regulation of natural killer cell mediated cytotoxicity	3/43	44/18670	0.000141109	0.00796725	0.00670698	CD160/KIR2DL4/IL18RAP	3
BP	GO:0042742	defense response to bacterium	16/69	330/18670	5.18203e-14	6.11479e-12	4.80019e-12	HP/ELANE/RNASE3/PGLYRP1/MPO/DEFA4/CAMP/BPI/CTSG/LTF/LCN2/ANXA3/DEFA3/DEFA1B/AZU1/DEFA1	16		BP	GO:0002705	positive regulation of leukocyte mediated immunity	4/43	133/18670	0.000244902	0.0128398	0.0108088	SH2D1B/CD160/KIR2DL4/IL18RAP	4
BP	GO:0019731	antibacterial humoral response	9/69	46/18670	7.39874e-14	8.14848e-12	6.39667e-12	ELANE/RNASE3/DEFA4/CAMP/CTSG/LTF/DEFA3/DEFA1B/DEFA1	9		BP	GO:0019371	cyclooxygenase pathway	2/43	11/18670	0.000281249	0.0137625	0.0115855	AKR1C3/PTGDS	2
BP	GO:0051818	disruption of cells of other organism involved in symbiotic interaction	7/69	17/18670	1.30053e-13	1.3428e-11	1.05412e-11	ARG1/ELANE/CAMP/CTSG/DEFA1B/AZU1/DEFA1	7		BP	GO:0002706	regulation of lymphocyte mediated immunity	4/43	149/18670	0.000377476	0.0173167	0.0145775	SH2D1B/CD160/KIR2DL4/IL18RAP	4
BP	GO:0009620	response to fungus	9/69	52/18670	2.42812e-13	2.35956e-11	1.85229e-11	ARG1/ELANE/MPO/DEFA4/CTSG/LTF/DEFA3/DEFA1B/DEFA1	9		BP	GO:0031343	positive regulation of cell killing	3/43	68/18670	0.000513815	0.0217671	0.0183239	PRF1/CD160/IL18RAP	3
BP	GO:0001906	cell killing	12/69	168/18670	1.07222e-12	9.84064e-11	7.72503e-11	CEACAM1/ARG1/ELANE/PGLYRP1/DEFA4/CAMP/CTSG/LTF/DEFA3/DEFA1B/AZU1/DEFA1	12		BP	GO:0001829	trophectodermal cell differentiation	2/43	15/18670	0.000533797	0.0217671	0.0183239	HOPX/EOMES	2
BP	GO:0060337	type I interferon signaling pathway	10/69	95/18670	1.90129e-12	1.57047e-10	1.23284e-10	IFI27/USP18/MX1/IFITM3/RSAD2/IFIT1/IFI6/OAS3/IFIT3/IFIT2	10		BP	GO:0002418	immune response to tumor cell	2/43	17/18670	0.000689375	0.0266316	0.022419	PRF1/CD160	2
BP	GO:0071357	cellular response to type I interferon	10/69	95/18670	1.90129e-12	1.57047e-10	1.23284e-10	IFI27/USP18/MX1/IFITM3/RSAD2/IFIT1/IFI6/OAS3/IFIT3/IFIT2	10		BP	GO:0001910	regulation of leukocyte mediated cytotoxicity	3/43	78/18670	0.000767582	0.0281703	0.0237142	CD160/KIR2DL4/IL18RAP	3
BP	GO:0002227	innate immune response in mucosa	7/69	24/18670	2.26779e-12	1.784e-10	1.40046e-10	RNASE3/DEFA4/CAMP/LTF/DEFA3/DEFA1B/DEFA1	7		BP	GO:0070542	response to fatty acid	3/43	86/18670	0.00101944	0.035632	0.0299957	PTGDR/TGFBR3/AKR1C3	3
BP	GO:0034340	response to type I interferon	10/69	99/18670	2.89768e-12	2.1759e-10	1.70811e-10	IFI27/USP18/MX1/IFITM3/RSAD2/IFIT1/IFI6/OAS3/IFIT3/IFIT2	10		BP	GO:0002703	regulation of leukocyte mediated immunity	4/43	201/18670	0.00115856	0.0370956	0.0312278	SH2D1B/CD160/KIR2DL4/IL18RAP	4
BP	GO:0061844	antimicrobial humoral immune response mediated by antimicrobial peptide	9/69	73/18670	6.02856e-12	4.33008e-10	3.39917e-10	ELANE/RNASE3/PGLYRP1/DEFA4/CAMP/LTF/DEFA3/DEFA1B/DEFA1	9		BP	GO:0071379	cellular response to prostaglandin stimulus	2/43	22/18670	0.0011624	0.0370956	0.0312278	PTGDR/AKR1C3	2
BP	GO:0051851	modification by host of symbiont morphology or physiology	9/69	77/18670	9.90215e-12	6.69969e-10	5.25934e-10	IFI27/ARG1/ELANE/CAMP/CTSG/LTF/DEFA1B/AZU1/DEFA1	9		BP	GO:0002347	response to tumor cell	2/43	23/18670	0.00127124	0.0388789	0.0327289	PRF1/CD160	2
BP	GO:0051817	modification of morphology or physiology of other organism involved in symbiotic interaction	10/69	112/18670	1.01388e-11	6.69969e-10	5.25934e-10	IFI27/TYMS/ARG1/ELANE/CAMP/CTSG/LTF/DEFA1B/AZU1/DEFA1	10		BP	GO:2000353	positive regulation of endothelial cell apoptotic process	2/43	25/18670	0.00150301	0.0426334	0.0358895	CD160/AKR1C3	2
BP	GO:0051702	interaction with symbiont	9/69	82/18670	1.77288e-11	1.12646e-09	8.84284e-10	IFI27/ARG1/ELANE/CAMP/CTSG/LTF/DEFA1B/AZU1/DEFA1	9		BP	GO:0002699	positive regulation of immune effector process	4/43	216/18670	0.00151017	0.0426334	0.0358895	SH2D1B/CD160/KIR2DL4/IL18RAP	4
BP	GO:0002237	response to molecule of bacterial origin	14/69	343/18670	2.3798e-11	1.45608e-09	1.14305e-09	ADM/ARG1/CD24/ELANE/MPO/DEFA4/BPI/CTSG/LTF/CCL2/LCN2/DEFA3/DEFA1B/DEFA1	14		BP	GO:0002367	cytokine production involved in immune response	3/43	102/18670	0.00166717	0.0453223	0.0381532	CD160/KIR2DL4/IL18RAP	3
BP	GO:0006959	humoral immune response	14/69	356/18670	3.90202e-11	2.30219e-09	1.80725e-09	ELANE/RNASE3/PGLYRP1/DEFA4/CAMP/BPI/CTSG/LTF/CCL2/LCN2/DEFA3/DEFA1B/AZU1/DEFA1	14		BP	GO:0045089	positive regulation of innate immune response	5/43	381/18670	0.00175453	0.0459937	0.0387184	SH2D1B/PYHIN1/CD160/KIR2DL4/IL18RAP	5
BP	GO:0002385	mucosal immune response	7/69	36/18670	5.28191e-11	3.00887e-09	2.362e-09	RNASE3/DEFA4/CAMP/LTF/DEFA3/DEFA1B/DEFA1	7		BP	GO:0001516	prostaglandin biosynthetic process	2/43	28/18670	0.00188551	0.0461321	0.0388349	AKR1C3/PTGDS	2
BP	GO:0002251	organ or tissue specific immune response	7/69	39/18670	9.6475e-11	5.31256e-09	4.17043e-09	RNASE3/DEFA4/CAMP/LTF/DEFA3/DEFA1B/DEFA1	7		BP	GO:0046457	prostanoid biosynthetic process	2/43	28/18670	0.00188551	0.0461321	0.0388349	AKR1C3/PTGDS	2
BP	GO:0032496	response to lipopolysaccharide	13/69	330/18670	2.06259e-10	1.09916e-08	8.62858e-09	ADM/ARG1/ELANE/MPO/DEFA4/BPI/CTSG/LTF/CCL2/LCN2/DEFA3/DEFA1B/DEFA1	13		MF	GO:0023023	MHC protein complex binding	4/43	25/17697	3.68221e-07	4.71323e-05	3.95353e-05	CD160/KLRD1/KLRC1/KLRC2	4
BP	GO:0051673	membrane disruption in other organism	5/69	11/18670	2.70139e-10	1.39459e-08	1.09477e-08	DEFA4/LTF/DEFA3/DEFA1B/DEFA1	5		MF	GO:0030246	carbohydrate binding	7/43	271/17697	3.67582e-06	0.000235252	0.000197333	KLRG1/KLRB1/KLRC3/KLRF1/KLRD1/KLRC1/KLRC2	7
BP	GO:0051873	killing by host of symbiont cells	5/69	12/18670	4.61773e-10	2.31166e-08	1.81469e-08	ARG1/ELANE/CAMP/CTSG/AZU1	5
BP	GO:0051883	killing of cells in other organism involved in symbiotic interaction	5/69	15/18670	1.73593e-09	8.43456e-08	6.62124e-08	ARG1/ELANE/CAMP/CTSG/AZU1	5		UP_KEGG
BP	GO:0050830	defense response to Gram-positive bacterium	8/69	101/18670	3.52593e-09	1.66424e-07	1.30645e-07	RNASE3/PGLYRP1/DEFA4/CAMP/CTSG/DEFA3/DEFA1B/DEFA1	8		ID	Description	GeneRatio	BgRatio	pvalue	p.adjust	qvalue	geneID	Count	symbol
BP	GO:0071222	cellular response to lipopolysaccharide	10/69	205/18670	3.95794e-09	1.81626e-07	1.42579e-07	ARG1/DEFA4/BPI/CTSG/LTF/CCL2/LCN2/DEFA3/DEFA1B/DEFA1	10		hsa05202	Transcriptional misregulation in cancer	8/35	193/8166	1.14676e-06	0.000106648	9.53618e-05	4318/1991/4353/1669/7850/1668/728358/1667	8	DEFA1/DEFA1B/DEFA3/DEFA4/ELANE/IL1R2/MMP9/MPO
BP	GO:0071219	cellular response to molecule of bacterial origin	10/69	212/18670	5.46694e-09	2.44091e-07	1.91615e-07	ARG1/DEFA4/BPI/CTSG/LTF/CCL2/LCN2/DEFA3/DEFA1B/DEFA1	10		hsa04621	NOD-like receptor signaling pathway	7/35	184/8166	1.03728e-05	0.000482334	0.000431289	4940/1669/820/6347/1668/728358/1667	7	CAMP/CCL2/DEFA1/DEFA1B/DEFA3/DEFA4/OAS3
BP	GO:0001818	negative regulation of cytokine production	11/69	296/18670	1.06559e-08	4.63251e-07	3.63658e-07	HERC5/CEACAM1/ARG1/CD24/ELANE/ORM1/PGLYRP1/MMP8/BPI/LTF/IL1R2	11		hsa05150	Staphylococcus aureus infection	5/35	96/8166	4.96521e-05	0.00153921	0.00137632	1669/820/1668/728358/1667	5	CAMP/DEFA1/DEFA1B/DEFA3/DEFA4
BP	GO:0071216	cellular response to biotic stimulus	10/69	236/18670	1.52405e-08	6.45571e-07	5.06782e-07	ARG1/DEFA4/BPI/CTSG/LTF/CCL2/LCN2/DEFA3/DEFA1B/DEFA1	10		hsa05160	Hepatitis C	5/35	157/8166	0.000502013	0.0116718	0.0104366	4599/1870/91543/3434/4940	5	E2F2/IFIT1/MX1/OAS3/RSAD2
BP	GO:0019079	viral genome replication	8/69	122/18670	1.58026e-08	6.52646e-07	5.12336e-07	IFI27/MX1/IFITM3/RSAD2/IFIT1/OAS3/LTF/CCL2	8		hsa04613	Neutrophil extracellular trap formation	5/35	190/8166	0.00119078	0.0221484	0.0198045	1991/4353/820/1511/566	5	AZU1/CAMP/CTSG/ELANE/MPO
BP	GO:0070942	neutrophil mediated cytotoxicity	4/69	10/18670	3.52769e-08	1.4214e-06	1.11582e-06	ARG1/ELANE/CTSG/AZU1	4
BP	GO:0045069	regulation of viral genome replication	7/69	95/18670	5.88841e-08	2.31611e-06	1.81818e-06	IFI27/MX1/IFITM3/RSAD2/IFIT1/OAS3/LTF	7		DOWN_KEGG
BP	GO:0045071	negative regulation of viral genome replication	6/69	59/18670	7.88229e-08	3.02826e-06	2.37723e-06	MX1/IFITM3/RSAD2/IFIT1/OAS3/LTF	6		ID	Description	GeneRatio	BgRatio	pvalue	p.adjust	qvalue	geneID	Count	symbol
BP	GO:1903901	negative regulation of viral life cycle	6/69	85/18670	7.09632e-07	2.66434e-05	2.09155e-05	MX1/IFITM3/RSAD2/IFIT1/OAS3/LTF	6		hsa04650	Natural killer cell mediated cytotoxicity	11/27	131/8166	1.24229e-13	6.21145e-12	5.23069e-12	3823/3811/5551/3804/117157/3810/3824/3821/3822/3802/3002	11	GZMB/KIR2DL1/KIR2DL3/KIR2DS5/KIR3DL1/KLRC1/KLRC2/KLRC3/KLRD1/PRF1/SH2D1B
BP	GO:1903900	regulation of viral life cycle	7/69	149/18670	1.27679e-06	4.68725e-05	3.67955e-05	IFI27/MX1/IFITM3/RSAD2/IFIT1/OAS3/LTF	7		hsa04612	Antigen processing and presentation	9/27	78/8166	1.68134e-12	4.20334e-11	3.53966e-11	3823/3811/3804/3810/3824/3805/3821/3822/3802	9	KIR2DL1/KIR2DL3/KIR2DL4/KIR2DS5/KIR3DL1/KLRC1/KLRC2/KLRC3/KLRD1
BP	GO:0043903	regulation of symbiosis, encompassing mutualism through parasitism	8/69	222/18670	1.57935e-06	5.67194e-05	4.45255e-05	IFI27/MX1/IFITM3/RSAD2/ARG1/IFIT1/OAS3/LTF	8		hsa05332	Graft-versus-host disease	7/27	42/8166	4.63709e-11	7.72848e-10	6.5082e-10	3811/5551/3804/3824/3821/3802/3002	7	GZMB/KIR2DL1/KIR2DL3/KIR3DL1/KLRC1/KLRD1/PRF1
BP	GO:0048525	negative regulation of viral process	6/69	99/18670	1.74594e-06	6.1368e-05	4.81747e-05	MX1/IFITM3/RSAD2/IFIT1/OAS3/LTF	6
BP	GO:0050900	leukocyte migration	11/69	499/18670	2.00305e-06	6.89382e-05	5.41174e-05	CEACAM1/CEACAM8/ELANE/CEACAM6/DYSF/CCL2/GYPB/OLR1/DEFA1B/AZU1/DEFA1	11
BP	GO:0043900	regulation of multi-organism process	10/69	405/18670	2.24361e-06	7.56418e-05	5.93798e-05	IFI27/MX1/IFITM3/HERC5/RSAD2/ARG1/IFIT1/OAS3/PGLYRP1/LTF	10
BP	GO:0042744	hydrogen peroxide catabolic process	4/69	32/18670	5.68157e-06	0.000187719	0.000147362	HP/MPO/HBD/HBM	4
BP	GO:0050792	regulation of viral process	7/69	208/18670	1.15743e-05	0.000374917	0.000294315	IFI27/MX1/IFITM3/RSAD2/IFIT1/OAS3/LTF	7
BP	GO:0020027	hemoglobin metabolic process	3/69	14/18670	1.70803e-05	0.000542627	0.00042597	AHSP/EPB42/ALAS2	3
BP	GO:0019058	viral life cycle	8/69	328/18670	2.7443e-05	0.000855395	0.000671496	IFI27/MX1/IFITM3/RSAD2/IFIT1/OAS3/LTF/CCL2	8
BP	GO:0043901	negative regulation of multi-organism process	6/69	171/18670	4.02097e-05	0.00123012	0.00096566	MX1/IFITM3/RSAD2/IFIT1/OAS3/LTF	6
BP	GO:0001909	leukocyte mediated cytotoxicity	5/69	107/18670	4.72558e-05	0.00141939	0.00111424	CEACAM1/ARG1/ELANE/CTSG/AZU1	5
BP	GO:0042743	hydrogen peroxide metabolic process	4/69	57/18670	5.8218e-05	0.00171743	0.00134821	HP/MPO/HBD/HBM	4
BP	GO:0035455	response to interferon-alpha	3/69	21/18670	6.12616e-05	0.00177551	0.0013938	IFITM3/IFIT3/IFIT2	3
BP	GO:0017001	antibiotic catabolic process	4/69	58/18670	6.2357e-05	0.0017761	0.00139426	HP/MPO/HBD/HBM	4
BP	GO:0048545	response to steroid hormone	8/69	385/18670	8.48154e-05	0.00237483	0.00186427	TYMS/ADM/ARG1/CD38/ANXA3/DEFA3/DEFA1B/DEFA1	8
BP	GO:0042832	defense response to protozoan	3/69	24/18670	9.24904e-05	0.00254657	0.00199909	ARG1/DEFA1B/DEFA1	3
BP	GO:0051187	cofactor catabolic process	4/69	65/18670	9.75915e-05	0.00264297	0.00207477	HP/MPO/HBD/HBM	4
BP	GO:0001562	response to protozoan	3/69	25/18670	0.000104825	0.00279307	0.0021926	ARG1/DEFA1B/DEFA1	3
BP	GO:0015893	drug transport	6/69	214/18670	0.000138903	0.00364236	0.0028593	TCN2/ARG1/HBD/HBM/TCN1/RETN	6
BP	GO:0002831	regulation of response to biotic stimulus	5/69	139/18670	0.000163159	0.00421155	0.00330612	HERC5/CEACAM1/ARG1/IFIT1/LTF	5
BP	GO:0055072	iron ion homeostasis	4/69	79/18670	0.000208323	0.0052946	0.00415633	LTF/LCN2/EPB42/ALAS2	4
BP	GO:0022617	extracellular matrix disassembly	4/69	80/18670	0.00021868	0.00547362	0.00429686	MMP9/ELANE/MMP8/CTSG	4
BP	GO:0097237	cellular response to toxic substance	6/69	247/18670	0.000301435	0.0074324	0.00583453	HP/ARG1/MPO/HBD/LCN2/HBM	6
BP	GO:0032680	regulation of tumor necrosis factor production	5/69	160/18670	0.000313602	0.00761868	0.00598076	ORM1/MMP8/BPI/LTF/AZU1	5
BP	GO:0032640	tumor necrosis factor production	5/69	163/18670	0.000341603	0.0079822	0.00626614	ORM1/MMP8/BPI/LTF/AZU1	5
BP	GO:1903555	regulation of tumor necrosis factor superfamily cytokine production	5/69	163/18670	0.000341603	0.0079822	0.00626614	ORM1/MMP8/BPI/LTF/AZU1	5
BP	GO:0043114	regulation of vascular permeability	3/69	37/18670	0.000343061	0.0079822	0.00626614	ADM/CEACAM1/AZU1	3
BP	GO:0071706	tumor necrosis factor superfamily cytokine production	5/69	168/18670	0.000392432	0.00900414	0.00706837	ORM1/MMP8/BPI/LTF/AZU1	5
BP	GO:0042116	macrophage activation	4/69	95/18670	0.00042225	0.00955557	0.00750125	MMP8/DYSF/BPI/AZU1	4
BP	GO:0098869	cellular oxidant detoxification	4/69	102/18670	0.00055282	0.0123413	0.00968811	HP/MPO/HBD/HBM	4
BP	GO:0032652	regulation of interleukin-1 production	4/69	103/18670	0.000573566	0.0126337	0.00991766	CEACAM1/ORM1/IL1R2/AZU1	4
BP	GO:2001214	positive regulation of vasculogenesis	2/69	10/18670	0.000594278	0.0129177	0.0101406	ADM/CEACAM1	2
BP	GO:0072593	reactive oxygen species metabolic process	6/69	284/18670	0.000631079	0.0135395	0.0106287	HP/IFI6/MPO/MMP8/HBD/HBM	6
BP	GO:0044003	modification by symbiont of host morphology or physiology	3/69	46/18670	0.000654482	0.0138616	0.0108815	TYMS/DEFA1B/DEFA1	3
BP	GO:0051181	cofactor transport	3/69	47/18670	0.000697263	0.0145807	0.0114461	TCN2/LCN2/TCN1	3
BP	GO:0045785	positive regulation of cell adhesion	7/69	403/18670	0.00070712	0.0145982	0.0114597	OLFM4/CD24/ELANE/CEACAM6/DYSF/CCL2/AZU1	7
BP	GO:0035457	cellular response to interferon-alpha	2/69	11/18670	0.000724606	0.0145982	0.0114597	IFIT3/IFIT2	2
BP	GO:2000551	regulation of T-helper 2 cell cytokine production	2/69	11/18670	0.000724606	0.0145982	0.0114597	RSAD2/ARG1	2
BP	GO:1990748	cellular detoxification	4/69	112/18670	0.000785899	0.0156422	0.0122794	HP/MPO/HBD/HBM	4
BP	GO:0030218	erythrocyte differentiation	4/69	114/18670	0.000839708	0.0165142	0.0129639	AHSP/EPB42/SLC4A1/ALAS2	4
BP	GO:0030099	myeloid cell differentiation	7/69	416/18670	0.000851779	0.0165546	0.0129956	CEACAM1/MMP9/LTF/AHSP/EPB42/SLC4A1/ALAS2	7
BP	GO:0032612	interleukin-1 production	4/69	115/18670	0.000867564	0.0166653	0.0130825	CEACAM1/ORM1/IL1R2/AZU1	4
BP	GO:0009635	response to herbicide	2/69	13/18670	0.00102272	0.0189836	0.0149024	ARG1/LCN2	2
BP	GO:0035745	T-helper 2 cell cytokine production	2/69	13/18670	0.00102272	0.0189836	0.0149024	RSAD2/ARG1	2
BP	GO:0043116	negative regulation of vascular permeability	2/69	13/18670	0.00102272	0.0189836	0.0149024	ADM/CEACAM1	2
BP	GO:0051701	interaction with host	5/69	209/18670	0.00105328	0.0193335	0.0151771	IFITM3/TYMS/IFIT1/DEFA1B/DEFA1	5
BP	GO:0034101	erythrocyte homeostasis	4/69	122/18670	0.00108111	0.0196263	0.0154069	AHSP/EPB42/SLC4A1/ALAS2	4
BP	GO:0090183	regulation of kidney development	3/69	56/18670	0.00116403	0.0209019	0.0164082	MMP9/CD24/TACSTD2	3
BP	GO:0051712	positive regulation of killing of cells of other organism	2/69	14/18670	0.00119033	0.0209194	0.016422	ARG1/PGLYRP1	2
BP	GO:2001212	regulation of vasculogenesis	2/69	14/18670	0.00119033	0.0209194	0.016422	ADM/CEACAM1	2
BP	GO:0030520	intracellular estrogen receptor signaling pathway	3/69	58/18670	0.0012889	0.0221799	0.0174115	DEFA3/DEFA1B/DEFA1	3
BP	GO:0031663	lipopolysaccharide-mediated signaling pathway	3/69	58/18670	0.0012889	0.0221799	0.0174115	BPI/LTF/CCL2	3
BP	GO:0015671	oxygen transport	2/69	15/18670	0.00137018	0.0230974	0.0181317	HBD/HBM	2
BP	GO:0045073	regulation of chemokine biosynthetic process	2/69	15/18670	0.00137018	0.0230974	0.0181317	ELANE/AZU1	2
BP	GO:0055076	transition metal ion homeostasis	4/69	131/18670	0.00140673	0.0231954	0.0182087	LTF/LCN2/EPB42/ALAS2	4
BP	GO:0098754	detoxification	4/69	131/18670	0.00140673	0.0231954	0.0182087	HP/MPO/HBD/HBM	4
BP	GO:0033013	tetrapyrrole metabolic process	3/69	60/18670	0.00142191	0.0231954	0.0182087	TCN2/TCN1/ALAS2	3
BP	GO:0030595	leukocyte chemotaxis	5/69	224/18670	0.00143216	0.0231954	0.0182087	DYSF/CCL2/DEFA1B/AZU1/DEFA1	5
BP	GO:0006879	cellular iron ion homeostasis	3/69	61/18670	0.00149152	0.0236922	0.0185987	LTF/LCN2/ALAS2	3
BP	GO:0045123	cellular extravasation	3/69	61/18670	0.00149152	0.0236922	0.0185987	ELANE/CCL2/AZU1	3
BP	GO:0042033	chemokine biosynthetic process	2/69	16/18670	0.00156219	0.0243466	0.0191124	ELANE/AZU1	2
BP	GO:0050755	chemokine metabolic process	2/69	16/18670	0.00156219	0.0243466	0.0191124	ELANE/AZU1	2
BP	GO:0000302	response to reactive oxygen species	5/69	232/18670	0.00167118	0.0258017	0.0202547	HP/MMP9/ARG1/MPO/LCN2	5
BP	GO:0048247	lymphocyte chemotaxis	3/69	64/18670	0.00171308	0.0262038	0.0205703	CCL2/DEFA1B/DEFA1	3
BP	GO:0051709	regulation of killing of cells of other organism	2/69	17/18670	0.00176626	0.0264812	0.0207881	ARG1/PGLYRP1	2
BP	GO:0090185	negative regulation of kidney development	2/69	17/18670	0.00176626	0.0264812	0.0207881	MMP9/TACSTD2	2
BP	GO:0072678	T cell migration	3/69	65/18670	0.00179125	0.0264812	0.0207881	CCL2/DEFA1B/DEFA1	3
BP	GO:0042737	drug catabolic process	4/69	140/18670	0.00179534	0.0264812	0.0207881	HP/MPO/HBD/HBM	4
BP	GO:0031348	negative regulation of defense response	5/69	239/18670	0.00190334	0.0278258	0.0218436	CEACAM1/ARG1/ELANE/PGLYRP1/IL1R2	5
BP	GO:0051384	response to glucocorticoid	4/69	146/18670	0.00209234	0.0302474	0.0237446	TYMS/ADM/ARG1/ANXA3	4
BP	GO:0002262	myeloid cell homeostasis	4/69	147/18670	0.00214494	0.0302474	0.0237446	AHSP/EPB42/SLC4A1/ALAS2	4
BP	GO:0002710	negative regulation of T cell mediated immunity	2/69	19/18670	0.00221024	0.0302474	0.0237446	CEACAM1/ARG1	2
BP	GO:0015669	gas transport	2/69	19/18670	0.00221024	0.0302474	0.0237446	HBD/HBM	2
BP	GO:0033189	response to vitamin A	2/69	19/18670	0.00221024	0.0302474	0.0237446	TYMS/ARG1	2
BP	GO:2000696	regulation of epithelial cell differentiation involved in kidney development	2/69	19/18670	0.00221024	0.0302474	0.0237446	MMP9/CD24	2
BP	GO:0002709	regulation of T cell mediated immunity	3/69	70/18670	0.00221546	0.0302474	0.0237446	CEACAM1/RSAD2/ARG1	3
BP	GO:0061515	myeloid cell development	3/69	70/18670	0.00221546	0.0302474	0.0237446	LTF/EPB42/SLC4A1	3
BP	GO:0032102	negative regulation of response to external stimulus	6/69	365/18670	0.00227949	0.0308666	0.0242307	CEACAM1/ELANE/PGLYRP1/LTF/CCL2/IL1R2	6
BP	GO:0016999	antibiotic metabolic process	4/69	151/18670	0.0023645	0.0317574	0.02493	HP/MPO/HBD/HBM	4
BP	GO:1903556	negative regulation of tumor necrosis factor superfamily cytokine production	3/69	72/18670	0.00240111	0.0319889	0.0251117	ORM1/BPI/LTF	3
BP	GO:0031100	animal organ regeneration	3/69	73/18670	0.00249744	0.0330061	0.0259102	TYMS/ADM/ANXA3	3
BP	GO:0150076	neuroinflammatory response	3/69	75/18670	0.0026972	0.0348651	0.0273696	MMP9/MMP8/AZU1	3
BP	GO:0035743	CD4-positive, alpha-beta T cell cytokine production	2/69	21/18670	0.00270141	0.0348651	0.0273696	RSAD2/ARG1	2
BP	GO:1904469	positive regulation of tumor necrosis factor secretion	2/69	21/18670	0.00270141	0.0348651	0.0273696	ORM1/MMP8	2
BP	GO:0009235	cobalamin metabolic process	2/69	22/18670	0.00296448	0.0376717	0.0295728	TCN2/TCN1	2
BP	GO:0035809	regulation of urine volume	2/69	22/18670	0.00296448	0.0376717	0.0295728	ADM/SLC4A1	2
BP	GO:0031960	response to corticosteroid	4/69	162/18670	0.0030473	0.0384285	0.0301669	TYMS/ADM/ARG1/ANXA3	4
BP	GO:0032717	negative regulation of interleukin-8 production	2/69	23/18670	0.00323908	0.0402328	0.0315833	ELANE/BPI	2
BP	GO:0034123	positive regulation of toll-like receptor signaling pathway	2/69	23/18670	0.00323908	0.0402328	0.0315833	RSAD2/LTF	2
BP	GO:0034614	cellular response to reactive oxygen species	4/69	168/18670	0.00347135	0.042796	0.0335954	MMP9/ARG1/MPO/LCN2	4
BP	GO:0022407	regulation of cell-cell adhesion	6/69	403/18670	0.00371707	0.045486	0.0357071	CEACAM1/ARG1/CD24/ELANE/CEACAM6/CCL2	6
BP	GO:0003018	vascular process in circulatory system	4/69	173/18670	0.00385409	0.0468159	0.0367511	ADM/CEACAM1/CD38/AZU1	4
BP	GO:0032760	positive regulation of tumor necrosis factor production	3/69	86/18670	0.00397142	0.0475419	0.037321	ORM1/MMP8/AZU1	3
BP	GO:0042058	regulation of epidermal growth factor receptor signaling pathway	3/69	86/18670	0.00397142	0.0475419	0.037321	CEACAM1/MMP9/IFI6	3
BP	GO:0002695	negative regulation of leukocyte activation	4/69	175/18670	0.0040149	0.0477166	0.0374582	CEACAM1/ARG1/PGLYRP1/BPI	4
BP	GO:0001959	regulation of cytokine-mediated signaling pathway	4/69	177/18670	0.00418019	0.0493262	0.0387217	USP18/ARG1/CD24/IL1R2	4
BP	GO:1903557	positive regulation of tumor necrosis factor superfamily cytokine production	3/69	88/18670	0.00423614	0.0496128	0.0389467	ORM1/MMP8/AZU1	3
BP	GO:2001257	regulation of cation channel activity	4/69	178/18670	0.00426454	0.0496128	0.0389467	MMP9/DYSF/CCL2/ANXA3	4
CC	GO:0034774	secretory granule lumen	24/71	321/19717	1.34766e-25	1.725e-23	1.26254e-23	RNASE2/LGALS3BP/HP/ARG1/OLFM4/ELANE/ORM1/RNASE3/S100P/PGLYRP1/MPO/DEFA4/CAMP/MMP8/BPI/CTSG/LTF/LCN2/DEFA3/DEFA1B/AZU1/TCN1/DEFA1/RETN	24
CC	GO:0060205	cytoplasmic vesicle lumen	24/71	338/19717	4.67751e-25	2.1428e-23	1.56833e-23	RNASE2/LGALS3BP/HP/ARG1/OLFM4/ELANE/ORM1/RNASE3/S100P/PGLYRP1/MPO/DEFA4/CAMP/MMP8/BPI/CTSG/LTF/LCN2/DEFA3/DEFA1B/AZU1/TCN1/DEFA1/RETN	24
CC	GO:0031983	vesicle lumen	24/71	339/19717	5.02219e-25	2.1428e-23	1.56833e-23	RNASE2/LGALS3BP/HP/ARG1/OLFM4/ELANE/ORM1/RNASE3/S100P/PGLYRP1/MPO/DEFA4/CAMP/MMP8/BPI/CTSG/LTF/LCN2/DEFA3/DEFA1B/AZU1/TCN1/DEFA1/RETN	24
CC	GO:0042581	specific granule	19/71	160/19717	3.80734e-24	1.21835e-22	8.9172e-23	HP/CEACAM1/CEACAM8/ARG1/OLFM4/ELANE/ORM1/PGLYRP1/DEFA4/CAMP/SLC2A5/MMP8/BPI/LTF/LCN2/ANXA3/OLR1/TCN1/RETN	19
CC	GO:0035580	specific granule lumen	14/71	62/19717	4.01164e-22	1.02698e-20	7.51656e-21	HP/ARG1/OLFM4/ELANE/ORM1/PGLYRP1/DEFA4/CAMP/MMP8/BPI/LTF/LCN2/TCN1/RETN	14
CC	GO:0005766	primary lysosome	15/71	155/19717	8.50139e-18	1.55454e-16	1.13778e-16	RNASE2/CEACAM8/ARG1/ELANE/RNASE3/MPO/DEFA4/CEACAM6/BPI/CTSG/DEFA3/DEFA1B/AZU1/DEFA1/RETN	15
CC	GO:0042582	azurophil granule	15/71	155/19717	8.50139e-18	1.55454e-16	1.13778e-16	RNASE2/CEACAM8/ARG1/ELANE/RNASE3/MPO/DEFA4/CEACAM6/BPI/CTSG/DEFA3/DEFA1B/AZU1/DEFA1/RETN	15
CC	GO:0035578	azurophil granule lumen	12/71	91/19717	4.5179e-16	7.22864e-15	5.2907e-15	RNASE2/ARG1/ELANE/RNASE3/MPO/BPI/CTSG/DEFA3/DEFA1B/AZU1/DEFA1/RETN	12
CC	GO:0005775	vacuolar lumen	13/71	172/19717	4.01304e-14	5.70743e-13	4.17731e-13	RNASE2/TCN2/ARG1/ELANE/RNASE3/MPO/BPI/CTSG/DEFA3/DEFA1B/AZU1/DEFA1/RETN	13
CC	GO:1904724	tertiary granule lumen	9/71	55/19717	3.35487e-13	4.29423e-12	3.14298e-12	HP/MMP9/OLFM4/ORM1/PGLYRP1/CAMP/MMP8/LTF/TCN1	9
CC	GO:0070820	tertiary granule	12/71	164/19717	6.11872e-13	7.11997e-12	5.21116e-12	HP/CEACAM1/MMP9/CEACAM8/OLFM4/ORM1/PGLYRP1/CAMP/MMP8/LTF/OLR1/TCN1	12
CC	GO:0071682	endocytic vesicle lumen	4/71	20/19717	7.15925e-07	7.63654e-06	5.58924e-06	HP/PGLYRP1/MPO/LTF	4
CC	GO:0031838	haptoglobin-hemoglobin complex	3/71	11/19717	7.23165e-06	7.12039e-05	5.21147e-05	HP/HBD/HBM	3
CC	GO:0005833	hemoglobin complex	3/71	12/19717	9.61728e-06	8.79294e-05	6.43562e-05	HBD/AHSP/HBM	3
CC	GO:0062023	collagen-containing extracellular matrix	9/71	406/19717	1.4684e-05	0.000125304	9.17108e-05	LGALS3BP/MMP9/ELANE/ORM1/MMP8/CTSG/COL17A1/DEFA1B/DEFA1	9
CC	GO:0030667	secretory granule membrane	7/71	298/19717	9.76469e-05	0.000781175	0.000571748	CEACAM1/CEACAM8/CD38/CEACAM6/SLC2A5/OLR1/AZU1	7
CC	GO:0030139	endocytic vesicle	7/71	303/19717	0.000108289	0.00080988	0.000592757	HP/ELANE/PGLYRP1/MPO/DYSF/LTF/ANXA3	7
CC	GO:0045335	phagocytic vesicle	5/71	132/19717	0.000113889	0.00080988	0.000592757	ELANE/PGLYRP1/MPO/LTF/ANXA3	5
CC	GO:0072562	blood microparticle	5/71	147/19717	0.000188594	0.00127053	0.000929911	LGALS3BP/HP/ORM1/HBD/SLC4A1	5
CC	GO:0035579	specific granule membrane	4/71	91/19717	0.000325748	0.00208479	0.00152587	CEACAM1/CEACAM8/SLC2A5/OLR1	4
CC	GO:0005796	Golgi lumen	4/71	102/19717	0.000502765	0.00306447	0.00224291	DEFA4/DEFA3/DEFA1B/DEFA1	4
CC	GO:0016323	basolateral plasma membrane	5/71	217/19717	0.00111333	0.00647758	0.00474099	OTOF/CEACAM1/CD38/TACSTD2/SLC4A1	5
CC	GO:0035577	azurophil granule membrane	3/71	58/19717	0.00119795	0.00666688	0.00487954	CEACAM8/CEACAM6/AZU1	3
CC	GO:0070821	tertiary granule membrane	3/71	73/19717	0.00232344	0.0123917	0.00906957	CEACAM1/CEACAM8/OLR1	3
CC	GO:0031528	microvillus membrane	2/71	23/19717	0.00308012	0.0157702	0.0115423	CEACAM1/S100P	2
CC	GO:0005741	mitochondrial outer membrane	4/71	178/19717	0.0038979	0.0191897	0.0140451	IFI27/ACSL1/RSAD2/ARG1	4
CC	GO:0031968	organelle outer membrane	4/71	201/19717	0.00598185	0.0283067	0.0207179	IFI27/ACSL1/RSAD2/ARG1	4
CC	GO:0019867	outer membrane	4/71	203/19717	0.00619209	0.0283067	0.0207179	IFI27/ACSL1/RSAD2/ARG1	4
CC	GO:0009925	basal plasma membrane	2/71	34/19717	0.00665771	0.0293857	0.0215077	CEACAM1/TACSTD2	2
MF	GO:0004252	serine-type endopeptidase activity	7/67	160/17697	2.38836e-06	0.000411504	0.00034018	HP/MMP9/ELANE/MMP8/CTSG/LTF/AZU1	7
MF	GO:0008236	serine-type peptidase activity	7/67	182/17697	5.60313e-06	0.000411504	0.00034018	HP/MMP9/ELANE/MMP8/CTSG/LTF/AZU1	7
MF	GO:0017171	serine hydrolase activity	7/67	186/17697	6.46341e-06	0.000411504	0.00034018	HP/MMP9/ELANE/MMP8/CTSG/LTF/AZU1	7
MF	GO:0001530	lipopolysaccharide binding	4/67	35/17697	8.99284e-06	0.000429408	0.00035498	RNASE3/CAMP/BPI/LTF	4
MF	GO:0004175	endopeptidase activity	8/67	427/17697	0.000201934	0.00619725	0.00512311	USP18/HP/MMP9/ELANE/MMP8/CTSG/LTF/AZU1	8
MF	GO:0046906	tetrapyrrole binding	5/67	145/17697	0.000221232	0.00619725	0.00512311	TCN2/MPO/HBD/HBM/TCN1	5
MF	GO:0005539	glycosaminoglycan binding	6/67	229/17697	0.000227124	0.00619725	0.00512311	ELANE/PGLYRP1/MPO/CTSG/LTF/AZU1	6
MF	GO:0016209	antioxidant activity	4/67	86/17697	0.000315531	0.00753331	0.00622759	HP/MPO/HBD/HBM	4
MF	GO:0008201	heparin binding	5/67	169/17697	0.000448209	0.009512	0.00786332	ELANE/MPO/CTSG/LTF/AZU1	5
MF	GO:0031419	cobalamin binding	2/67	10/17697	0.000623083	0.010819	0.00894377	TCN2/TCN1	2
MF	GO:0031720	haptoglobin binding	2/67	10/17697	0.000623083	0.010819	0.00894377	HBD/HBM	2
MF	GO:0004601	peroxidase activity	3/67	52/17697	0.00100388	0.0159785	0.013209	MPO/HBD/HBM	3
MF	GO:0016684	oxidoreductase activity, acting on peroxide as acceptor	3/67	56/17697	0.00124566	0.0170228	0.0140723	MPO/HBD/HBM	3
MF	GO:0005344	oxygen carrier activity	2/67	14/17697	0.00124775	0.0170228	0.0140723	HBD/HBM	2
MF	GO:0019842	vitamin binding	4/67	138/17697	0.00185504	0.0236209	0.0195268	TCN2/TYMS/TCN1/ALAS2	4
MF	GO:1901681	sulfur compound binding	5/67	250/17697	0.00255981	0.0305578	0.0252613	ELANE/MPO/CTSG/LTF/AZU1	5

## Sheet: Table S3
Table S3 GSE96879 DMGs(Health vs Lupus) enrichment analysis
UP_GO											DOWN_GO
ONTOLOGY	ID	Description	GeneRatio	BgRatio	pvalue	p.adjust	qvalue	geneID	Count		ONTOLOGY	ID	Description	GeneRatio	BgRatio	pvalue	p.adjust	qvalue	geneID	Count
BP	GO:0001787	natural killer cell proliferation	1/2	10/18670	0.00107098	0.0252865	0.000714123	LEP	1		BP	GO:0051607	defense response to virus	13/55	238/18670	1.52719e-13	2.25719e-10	1.90497e-10	PARP9/DTX3L/IFI44L/IFIT1/DDX60/IFIT3/PLSCR1/NLRC5/IRF7/TRIM38/MX1/RSAD2/IFITM1	13
BP	GO:0008343	adult feeding behavior	1/2	10/18670	0.00107098	0.0252865	0.000714123	LEP	1		BP	GO:0009615	response to virus	14/55	326/18670	4.23691e-13	3.13108e-10	2.6425e-10	PARP9/DTX3L/IFI44/IFI44L/IFIT1/DDX60/IFIT3/PLSCR1/NLRC5/IRF7/TRIM38/MX1/RSAD2/IFITM1	14
BP	GO:0032275	luteinizing hormone secretion	1/2	10/18670	0.00107098	0.0252865	0.000714123	LEP	1		BP	GO:0060337	type I interferon signaling pathway	8/55	95/18670	3.33056e-10	1.23064e-07	1.03861e-07	IFIT1/IFIT3/NLRC5/IRF7/USP18/MX1/RSAD2/IFITM1	8
BP	GO:0033210	leptin-mediated signaling pathway	1/2	10/18670	0.00107098	0.0252865	0.000714123	LEP	1		BP	GO:0071357	cellular response to type I interferon	8/55	95/18670	3.33056e-10	1.23064e-07	1.03861e-07	IFIT1/IFIT3/NLRC5/IRF7/USP18/MX1/RSAD2/IFITM1	8
BP	GO:0070091	glucagon secretion	1/2	10/18670	0.00107098	0.0252865	0.000714123	LEP	1		BP	GO:0034340	response to type I interferon	8/55	99/18670	4.64905e-10	1.37426e-07	1.15982e-07	IFIT1/IFIT3/NLRC5/IRF7/USP18/MX1/RSAD2/IFITM1	8
BP	GO:0032276	regulation of gonadotropin secretion	1/2	11/18670	0.00117805	0.0252865	0.000714123	LEP	1		BP	GO:1903901	negative regulation of viral life cycle	6/55	85/18670	1.80551e-07	4.44758e-05	3.75356e-05	IFIT1/PLSCR1/TRIM27/MX1/RSAD2/IFITM1	6
BP	GO:0072537	fibroblast activation	1/2	11/18670	0.00117805	0.0252865	0.000714123	LEP	1		BP	GO:0043900	regulation of multi-organism process	10/55	405/18670	2.52869e-07	4.87013e-05	4.11018e-05	PARP9/DTX3L/IFIT1/DDX60/PLSCR1/TRIM27/TRIM38/MX1/RSAD2/IFITM1	10
BP	GO:0033197	response to vitamin E	1/2	12/18670	0.00128511	0.0252865	0.000714123	LEP	1		BP	GO:1903900	regulation of viral life cycle	7/55	149/18670	2.63607e-07	4.87013e-05	4.11018e-05	IFIT1/PLSCR1/TRIM27/TRIM38/MX1/RSAD2/IFITM1	7
BP	GO:0035630	bone mineralization involved in bone maturation	1/2	12/18670	0.00128511	0.0252865	0.000714123	LEP	1		BP	GO:0045069	regulation of viral genome replication	6/55	95/18670	3.50799e-07	5.7609e-05	4.86195e-05	IFIT1/PLSCR1/TRIM38/MX1/RSAD2/IFITM1	6
BP	GO:0051956	negative regulation of amino acid transport	1/2	12/18670	0.00128511	0.0252865	0.000714123	LEP	1		BP	GO:0048525	negative regulation of viral process	6/55	99/18670	4.48223e-07	6.62474e-05	5.591e-05	IFIT1/PLSCR1/TRIM27/MX1/RSAD2/IFITM1	6
BP	GO:0032096	negative regulation of response to food	1/2	13/18670	0.00139216	0.0252865	0.000714123	LEP	1		BP	GO:0043901	negative regulation of multi-organism process	7/55	171/18670	6.70133e-07	9.00416e-05	7.59912e-05	IFIT1/PLSCR1/TRIM27/TRIM38/MX1/RSAD2/IFITM1	7
BP	GO:0032099	negative regulation of appetite	1/2	13/18670	0.00139216	0.0252865	0.000714123	LEP	1		BP	GO:0045071	negative regulation of viral genome replication	5/55	59/18670	8.17064e-07	0.000100635	8.49316e-05	IFIT1/PLSCR1/MX1/RSAD2/IFITM1	5
BP	GO:0050746	regulation of lipoprotein metabolic process	1/2	13/18670	0.00139216	0.0252865	0.000714123	LEP	1		BP	GO:0019079	viral genome replication	6/55	122/18670	1.53525e-06	0.000174547	0.00014731	IFIT1/PLSCR1/TRIM38/MX1/RSAD2/IFITM1	6
BP	GO:0032310	prostaglandin secretion	1/2	14/18670	0.00149921	0.0252865	0.000714123	LEP	1		BP	GO:0050688	regulation of defense response to virus	5/55	73/18670	2.37596e-06	0.000244714	0.000206528	PARP9/DTX3L/IFIT1/DDX60/TRIM38	5
BP	GO:0035358	regulation of peroxisome proliferator activated receptor signaling pathway	1/2	14/18670	0.00149921	0.0252865	0.000714123	LEP	1		BP	GO:0050792	regulation of viral process	7/55	208/18670	2.48356e-06	0.000244714	0.000206528	IFIT1/PLSCR1/TRIM27/TRIM38/MX1/RSAD2/IFITM1	7
BP	GO:0030299	intestinal cholesterol absorption	1/2	15/18670	0.00160625	0.0252865	0.000714123	LEP	1		BP	GO:0043903	regulation of symbiosis, encompassing mutualism through parasitism	7/55	222/18670	3.82119e-06	0.000352982	0.000297902	IFIT1/PLSCR1/TRIM27/TRIM38/MX1/RSAD2/IFITM1	7
BP	GO:0032105	negative regulation of response to extracellular stimulus	1/2	15/18670	0.00160625	0.0252865	0.000714123	LEP	1		BP	GO:0035563	positive regulation of chromatin binding	3/55	13/18670	6.77573e-06	0.00058909	0.000497167	PARP9/DTX3L/KDM1A	3
BP	GO:0032108	negative regulation of response to nutrient levels	1/2	15/18670	0.00160625	0.0252865	0.000714123	LEP	1		BP	GO:0035561	regulation of chromatin binding	3/55	23/18670	4.10902e-05	0.00337396	0.00284748	PARP9/DTX3L/KDM1A	3
BP	GO:0032274	gonadotropin secretion	1/2	15/18670	0.00160625	0.0252865	0.000714123	LEP	1		BP	GO:0019058	viral life cycle	7/55	328/18670	4.76839e-05	0.00367955	0.00310538	IFIT1/PLSCR1/TRIM27/TRIM38/MX1/RSAD2/IFITM1	7
BP	GO:0046325	negative regulation of glucose import	1/2	16/18670	0.00171329	0.0252865	0.000714123	LEP	1		BP	GO:0045088	regulation of innate immune response	8/55	452/18670	4.97909e-05	0.00367955	0.00310538	PARP9/DDX60/PLSCR1/NLRC5/IRF7/CLEC4A/USP18/RSAD2	8
BP	GO:0090335	regulation of brown fat cell differentiation	1/2	16/18670	0.00171329	0.0252865	0.000714123	LEP	1		BP	GO:0002831	regulation of response to biotic stimulus	5/55	139/18670	5.48955e-05	0.0038636	0.00326071	PARP9/DTX3L/IFIT1/DDX60/TRIM38	5
BP	GO:0008340	determination of adult lifespan	1/2	17/18670	0.00182032	0.0252865	0.000714123	LEP	1		BP	GO:0033032	regulation of myeloid cell apoptotic process	3/55	29/18670	8.37241e-05	0.00562474	0.00474704	PTEN/MAEA/IRF7	3
BP	GO:0015732	prostaglandin transport	1/2	17/18670	0.00182032	0.0252865	0.000714123	LEP	1		BP	GO:0051091	positive regulation of DNA-binding transcription factor activity	6/55	261/18670	0.000115085	0.00732939	0.00618569	PTEN/CAMK1D/TRIM27/TRIM38/ERC1/KDM1A	6
BP	GO:0098856	intestinal lipid absorption	1/2	17/18670	0.00182032	0.0252865	0.000714123	LEP	1		BP	GO:0045089	positive regulation of innate immune response	7/55	381/18670	0.000121797	0.00732939	0.00618569	PARP9/DDX60/PLSCR1/NLRC5/IRF7/CLEC4A/RSAD2	7
BP	GO:0044320	cellular response to leptin stimulus	1/2	18/18670	0.00192735	0.0252865	0.000714123	LEP	1		BP	GO:0033028	myeloid cell apoptotic process	3/55	33/18670	0.000123975	0.00732939	0.00618569	PTEN/MAEA/IRF7	3
BP	GO:0010888	negative regulation of lipid storage	1/2	19/18670	0.00203437	0.0252865	0.000714123	LEP	1		BP	GO:0060338	regulation of type I interferon-mediated signaling pathway	3/55	35/18670	0.000148101	0.00815358	0.00688127	NLRC5/IRF7/USP18	3
BP	GO:0032095	regulation of response to food	1/2	19/18670	0.00203437	0.0252865	0.000714123	LEP	1		BP	GO:0060333	interferon-gamma-mediated signaling pathway	4/55	91/18670	0.000148949	0.00815358	0.00688127	PARP9/NLRC5/IRF7/TRIM38	4
BP	GO:0044241	lipid digestion	1/2	19/18670	0.00203437	0.0252865	0.000714123	LEP	1		BP	GO:0051090	regulation of DNA-binding transcription factor activity	7/55	432/18670	0.000263239	0.0138953	0.011727	PTEN/CAMK1D/NLRC5/TRIM27/TRIM38/ERC1/KDM1A	7
BP	GO:0006071	glycerol metabolic process	1/2	20/18670	0.00214138	0.0252865	0.000714123	LEP	1		BP	GO:0034341	response to interferon-gamma	5/55	199/18670	0.000295321	0.0150512	0.0127026	PARP9/NLRC5/IRF7/TRIM38/IFITM1	5
BP	GO:0043931	ossification involved in bone maturation	1/2	20/18670	0.00214138	0.0252865	0.000714123	LEP	1		BP	GO:0002697	regulation of immune effector process	7/55	458/18670	0.000374724	0.0180069	0.015197	PARP9/DTX3L/MYB/IFIT1/DDX60/TRIM38/RSAD2	7
BP	GO:0010829	negative regulation of glucose transmembrane transport	1/2	21/18670	0.00224839	0.0252865	0.000714123	LEP	1		BP	GO:0039530	MDA-5 signaling pathway	2/55	10/18670	0.000377682	0.0180069	0.015197	DDX60/IRF7	2
BP	GO:0030728	ovulation	1/2	21/18670	0.00224839	0.0252865	0.000714123	LEP	1		BP	GO:0001961	positive regulation of cytokine-mediated signaling pathway	3/55	50/18670	0.000429865	0.0198544	0.0167562	PARP9/NLRC5/IRF7	3
BP	GO:0032891	negative regulation of organic acid transport	1/2	21/18670	0.00224839	0.0252865	0.000714123	LEP	1		BP	GO:0072537	fibroblast activation	2/55	11/18670	0.000460739	0.0206355	0.0174155	MYB/PDGFRB	2
BP	GO:0035357	peroxisome proliferator activated receptor signaling pathway	1/2	21/18670	0.00224839	0.0252865	0.000714123	LEP	1		BP	GO:0060760	positive regulation of response to cytokine stimulus	3/55	57/18670	0.000632446	0.0267249	0.0225547	PARP9/NLRC5/IRF7	3
BP	GO:0044321	response to leptin	1/2	22/18670	0.0023554	0.0252865	0.000714123	LEP	1		BP	GO:0060340	positive regulation of type I interferon-mediated signaling pathway	2/55	13/18670	0.000650945	0.0267249	0.0225547	NLRC5/IRF7	2
BP	GO:0046628	positive regulation of insulin receptor signaling pathway	1/2	22/18670	0.0023554	0.0252865	0.000714123	LEP	1		BP	GO:2001034	positive regulation of double-strand break repair via nonhomologous end joining	2/55	13/18670	0.000650945	0.0267249	0.0225547	PARP9/DTX3L	2
BP	GO:0019400	alditol metabolic process	1/2	23/18670	0.00246239	0.0252865	0.000714123	LEP	1		BP	GO:0033033	negative regulation of myeloid cell apoptotic process	2/55	16/18670	0.000995791	0.0397778	0.0335708	MAEA/IRF7	2
BP	GO:0032098	regulation of appetite	1/2	23/18670	0.00246239	0.0252865	0.000714123	LEP	1
BP	GO:0070977	bone maturation	1/2	23/18670	0.00246239	0.0252865	0.000714123	LEP	1		UP_KEGG
BP	GO:1900078	positive regulation of cellular response to insulin stimulus	1/2	24/18670	0.00256939	0.0252865	0.000714123	LEP	1		ID	Description	GeneRatio	BgRatio	pvalue	p.adjust	qvalue	geneID	Count	symbol
BP	GO:0032104	regulation of response to extracellular stimulus	1/2	25/18670	0.00267637	0.0252865	0.000714123	LEP	1		hsa04920	Adipocytokine signaling pathway	1/1	69/8166	0.00844967	0.0297575		3952	1	LEP
BP	GO:0032107	regulation of response to nutrient levels	1/2	25/18670	0.00267637	0.0252865	0.000714123	LEP	1		hsa04152	AMPK signaling pathway	1/1	121/8166	0.0148175	0.0297575		3952	1	LEP
BP	GO:0050901	leukocyte tethering or rolling	1/2	25/18670	0.00267637	0.0252865	0.000714123	LEP	1		hsa04932	Non-alcoholic fatty liver disease	1/1	155/8166	0.0189811	0.0297575		3952	1	LEP
BP	GO:0002021	response to dietary excess	1/2	27/18670	0.00289033	0.0252865	0.000714123	LEP	1		hsa04630	JAK-STAT signaling pathway	1/1	162/8166	0.0198384	0.0297575		3952	1	LEP
BP	GO:0048799	animal organ maturation	1/2	27/18670	0.00289033	0.0252865	0.000714123	LEP	1		hsa04060	Cytokine-cytokine receptor interaction	1/1	295/8166	0.0361254	0.0433505		3952	1	LEP
BP	GO:0051953	negative regulation of amine transport	1/2	27/18670	0.00289033	0.0252865	0.000714123	LEP	1		hsa04080	Neuroactive ligand-receptor interaction	1/1	362/8166	0.0443301	0.0443301		3952	1	LEP
BP	GO:1903792	negative regulation of anion transport	1/2	28/18670	0.0029973	0.0252865	0.000714123	LEP	1
BP	GO:0072606	interleukin-8 secretion	1/2	29/18670	0.00310426	0.0252865	0.000714123	LEP	1		DOWN_KEGG
BP	GO:0061037	negative regulation of cartilage development	1/2	30/18670	0.00321122	0.0252865	0.000714123	LEP	1		ID	Description	GeneRatio	BgRatio	pvalue	p.adjust	qvalue	geneID	Count	symbol
BP	GO:0032814	regulation of natural killer cell activation	1/2	32/18670	0.00342511	0.0252865	0.000714123	LEP	1		hsa05160	Hepatitis C	4/20	157/8166	0.000501059	0.0269163	0.0239434	3434/3665/4599/91543	4	IFIT1/IRF7/MX1/RSAD2
BP	GO:0071295	cellular response to vitamin	1/2	32/18670	0.00342511	0.0252865	0.000714123	LEP	1		hsa05214	Glioma	3/20	75/8166	0.000758207	0.0269163	0.0239434	5728/57118/5159	3	CAMK1D/PDGFRB/PTEN
BP	GO:1900745	positive regulation of p38MAPK cascade	1/2	32/18670	0.00342511	0.0252865	0.000714123	LEP	1
BP	GO:0042755	eating behavior	1/2	33/18670	0.00353205	0.0252865	0.000714123	LEP	1
BP	GO:0051955	regulation of amino acid transport	1/2	33/18670	0.00353205	0.0252865	0.000714123	LEP	1
BP	GO:0010259	multicellular organism aging	1/2	35/18670	0.00374592	0.0252865	0.000714123	LEP	1
BP	GO:0042307	positive regulation of protein import into nucleus	1/2	37/18670	0.00395976	0.0252865	0.000714123	LEP	1
BP	GO:0015804	neutral amino acid transport	1/2	38/18670	0.00406667	0.0252865	0.000714123	LEP	1
BP	GO:0032094	response to food	1/2	38/18670	0.00406667	0.0252865	0.000714123	LEP	1
BP	GO:0050892	intestinal absorption	1/2	38/18670	0.00406667	0.0252865	0.000714123	LEP	1
BP	GO:1903523	negative regulation of blood circulation	1/2	38/18670	0.00406667	0.0252865	0.000714123	LEP	1
BP	GO:1904591	positive regulation of protein import	1/2	39/18670	0.00417357	0.0252865	0.000714123	LEP	1
BP	GO:0032008	positive regulation of TOR signaling	1/2	40/18670	0.00428047	0.0252865	0.000714123	LEP	1
BP	GO:0044058	regulation of digestive system process	1/2	40/18670	0.00428047	0.0252865	0.000714123	LEP	1
BP	GO:0050873	brown fat cell differentiation	1/2	41/18670	0.00438737	0.0252865	0.000714123	LEP	1
BP	GO:0060612	adipose tissue development	1/2	43/18670	0.00460114	0.0252865	0.000714123	LEP	1
BP	GO:0042269	regulation of natural killer cell mediated cytotoxicity	1/2	44/18670	0.00470802	0.0252865	0.000714123	LEP	1
BP	GO:0044060	regulation of endocrine process	1/2	44/18670	0.00470802	0.0252865	0.000714123	LEP	1
BP	GO:0050982	detection of mechanical stimulus	1/2	44/18670	0.00470802	0.0252865	0.000714123	PKD1L2	1
BP	GO:0061756	leukocyte adhesion to vascular endothelial cell	1/2	44/18670	0.00470802	0.0252865	0.000714123	LEP	1
BP	GO:0032309	icosanoid secretion	1/2	45/18670	0.00481489	0.0252865	0.000714123	LEP	1
BP	GO:0090278	negative regulation of peptide hormone secretion	1/2	45/18670	0.00481489	0.0252865	0.000714123	LEP	1
BP	GO:0002715	regulation of natural killer cell mediated immunity	1/2	46/18670	0.00492175	0.0252865	0.000714123	LEP	1
BP	GO:0010883	regulation of lipid storage	1/2	46/18670	0.00492175	0.0252865	0.000714123	LEP	1
BP	GO:0022602	ovulation cycle process	1/2	46/18670	0.00492175	0.0252865	0.000714123	LEP	1
BP	GO:1900015	regulation of cytokine production involved in inflammatory response	1/2	46/18670	0.00492175	0.0252865	0.000714123	LEP	1
BP	GO:0008206	bile acid metabolic process	1/2	47/18670	0.00502861	0.0252865	0.000714123	LEP	1
BP	GO:0060986	endocrine hormone secretion	1/2	47/18670	0.00502861	0.0252865	0.000714123	LEP	1
BP	GO:0098868	bone growth	1/2	47/18670	0.00502861	0.0252865	0.000714123	LEP	1
BP	GO:1900744	regulation of p38MAPK cascade	1/2	47/18670	0.00502861	0.0252865	0.000714123	LEP	1
BP	GO:0006111	regulation of gluconeogenesis	1/2	48/18670	0.00513547	0.0252865	0.000714123	LEP	1
BP	GO:0046850	regulation of bone remodeling	1/2	48/18670	0.00513547	0.0252865	0.000714123	LEP	1
BP	GO:0072604	interleukin-6 secretion	1/2	48/18670	0.00513547	0.0252865	0.000714123	LEP	1
BP	GO:0002534	cytokine production involved in inflammatory response	1/2	49/18670	0.00524231	0.0252865	0.000714123	LEP	1
BP	GO:0071715	icosanoid transport	1/2	49/18670	0.00524231	0.0252865	0.000714123	LEP	1
BP	GO:1901571	fatty acid derivative transport	1/2	49/18670	0.00524231	0.0252865	0.000714123	LEP	1
BP	GO:0050999	regulation of nitric-oxide synthase activity	1/2	51/18670	0.00545599	0.0260111	0.000734589	LEP	1
BP	GO:0038066	p38MAPK cascade	1/2	53/18670	0.00566965	0.026719	0.000754581	LEP	1
BP	GO:0042306	regulation of protein import into nucleus	1/2	55/18670	0.00588328	0.0272445	0.000769421	LEP	1
BP	GO:0032615	interleukin-12 production	1/2	56/18670	0.00599009	0.0272445	0.000769421	LEP	1
BP	GO:0019229	regulation of vasoconstriction	1/2	58/18670	0.00620369	0.0272445	0.000769421	LEP	1
BP	GO:0035904	aorta development	1/2	58/18670	0.00620369	0.0272445	0.000769421	LEP	1
BP	GO:1904589	regulation of protein import	1/2	58/18670	0.00620369	0.0272445	0.000769421	LEP	1
BP	GO:0032890	regulation of organic acid transport	1/2	59/18670	0.00631048	0.0272445	0.000769421	LEP	1
BP	GO:0097755	positive regulation of blood vessel diameter	1/2	59/18670	0.00631048	0.0272445	0.000769421	LEP	1
BP	GO:0042267	natural killer cell mediated cytotoxicity	1/2	60/18670	0.00641727	0.0272445	0.000769421	LEP	1
BP	GO:0046324	regulation of glucose import	1/2	60/18670	0.00641727	0.0272445	0.000769421	LEP	1
BP	GO:0045123	cellular extravasation	1/2	61/18670	0.00652405	0.0272445	0.000769421	LEP	1
BP	GO:1905953	negative regulation of lipid localization	1/2	61/18670	0.00652405	0.0272445	0.000769421	LEP	1
BP	GO:0046824	positive regulation of nucleocytoplasmic transport	1/2	62/18670	0.00663082	0.0272445	0.000769421	LEP	1
BP	GO:0032371	regulation of sterol transport	1/2	63/18670	0.00673759	0.0272445	0.000769421	LEP	1
BP	GO:0032374	regulation of cholesterol transport	1/2	63/18670	0.00673759	0.0272445	0.000769421	LEP	1
BP	GO:0002228	natural killer cell mediated immunity	1/2	64/18670	0.00684435	0.0272445	0.000769421	LEP	1
BP	GO:0032768	regulation of monooxygenase activity	1/2	64/18670	0.00684435	0.0272445	0.000769421	LEP	1
BP	GO:0014823	response to activity	1/2	65/18670	0.00695111	0.0272993	0.000770968	LEP	1
BP	GO:0046626	regulation of insulin receptor signaling pathway	1/2	66/18670	0.00705786	0.0272993	0.000770968	LEP	1
BP	GO:0046888	negative regulation of hormone secretion	1/2	66/18670	0.00705786	0.0272993	0.000770968	LEP	1
BP	GO:0019915	lipid storage	1/2	68/18670	0.00727134	0.0275001	0.00077664	LEP	1
BP	GO:0046323	glucose import	1/2	68/18670	0.00727134	0.0275001	0.00077664	LEP	1
BP	GO:0042698	ovulation cycle	1/2	69/18670	0.00737808	0.0275001	0.00077664	LEP	1
BP	GO:0071300	cellular response to retinoic acid	1/2	69/18670	0.00737808	0.0275001	0.00077664	LEP	1
BP	GO:0042531	positive regulation of tyrosine phosphorylation of STAT protein	1/2	71/18670	0.00759153	0.0276867	0.000781908	LEP	1
BP	GO:0002532	production of molecular mediator involved in inflammatory response	1/2	72/18670	0.00769824	0.0276867	0.000781908	LEP	1
BP	GO:0006635	fatty acid beta-oxidation	1/2	72/18670	0.00769824	0.0276867	0.000781908	LEP	1
BP	GO:0061035	regulation of cartilage development	1/2	72/18670	0.00769824	0.0276867	0.000781908	LEP	1
BP	GO:0031670	cellular response to nutrient	1/2	74/18670	0.00791166	0.0277246	0.00078298	LEP	1
BP	GO:1900076	regulation of cellular response to insulin stimulus	1/2	74/18670	0.00791166	0.0277246	0.00078298	LEP	1
BP	GO:1900182	positive regulation of protein localization to nucleus	1/2	74/18670	0.00791166	0.0277246	0.00078298	LEP	1
BP	GO:0046173	polyol biosynthetic process	1/2	75/18670	0.00801836	0.0278604	0.000786815	LEP	1
BP	GO:0042310	vasoconstriction	1/2	76/18670	0.00812505	0.0279237	0.000788603	LEP	1
BP	GO:0001910	regulation of leukocyte mediated cytotoxicity	1/2	78/18670	0.00833842	0.0279237	0.000788603	LEP	1
BP	GO:0010827	regulation of glucose transmembrane transport	1/2	78/18670	0.00833842	0.0279237	0.000788603	LEP	1
BP	GO:0021954	central nervous system neuron development	1/2	78/18670	0.00833842	0.0279237	0.000788603	LEP	1
BP	GO:0032637	interleukin-8 production	1/2	82/18670	0.00876509	0.0279237	0.000788603	LEP	1
BP	GO:0042509	regulation of tyrosine phosphorylation of STAT protein	1/2	83/18670	0.00887174	0.0279237	0.000788603	LEP	1
BP	GO:0010507	negative regulation of autophagy	1/2	84/18670	0.00897839	0.0279237	0.000788603	LEP	1
BP	GO:0050886	endocrine process	1/2	84/18670	0.00897839	0.0279237	0.000788603	LEP	1
BP	GO:0097756	negative regulation of blood vessel diameter	1/2	84/18670	0.00897839	0.0279237	0.000788603	LEP	1
BP	GO:0007260	tyrosine phosphorylation of STAT protein	1/2	86/18670	0.00919167	0.0279237	0.000788603	LEP	1
BP	GO:0030101	natural killer cell activation	1/2	86/18670	0.00919167	0.0279237	0.000788603	LEP	1
BP	GO:0032760	positive regulation of tumor necrosis factor production	1/2	86/18670	0.00919167	0.0279237	0.000788603	LEP	1
BP	GO:0034637	cellular carbohydrate biosynthetic process	1/2	86/18670	0.00919167	0.0279237	0.000788603	LEP	1
BP	GO:0006112	energy reserve metabolic process	1/2	87/18670	0.0092983	0.0279237	0.000788603	LEP	1
BP	GO:0014068	positive regulation of phosphatidylinositol 3-kinase signaling	1/2	87/18670	0.0092983	0.0279237	0.000788603	LEP	1
BP	GO:0034103	regulation of tissue remodeling	1/2	88/18670	0.00940492	0.0279237	0.000788603	LEP	1
BP	GO:1903557	positive regulation of tumor necrosis factor superfamily cytokine production	1/2	88/18670	0.00940492	0.0279237	0.000788603	LEP	1
BP	GO:0006094	gluconeogenesis	1/2	89/18670	0.00951154	0.0279237	0.000788603	LEP	1
BP	GO:0046427	positive regulation of JAK-STAT cascade	1/2	89/18670	0.00951154	0.0279237	0.000788603	LEP	1
BP	GO:0046849	bone remodeling	1/2	90/18670	0.00961815	0.0279237	0.000788603	LEP	1
BP	GO:0019319	hexose biosynthetic process	1/2	92/18670	0.00983136	0.0279237	0.000788603	LEP	1
BP	GO:1904894	positive regulation of STAT cascade	1/2	92/18670	0.00983136	0.0279237	0.000788603	LEP	1
BP	GO:0033273	response to vitamin	1/2	93/18670	0.00993796	0.0279237	0.000788603	LEP	1
BP	GO:0042102	positive regulation of T cell proliferation	1/2	95/18670	0.0101511	0.0279237	0.000788603	LEP	1
BP	GO:0044070	regulation of anion transport	1/2	95/18670	0.0101511	0.0279237	0.000788603	LEP	1
BP	GO:0050810	regulation of steroid biosynthetic process	1/2	95/18670	0.0101511	0.0279237	0.000788603	LEP	1
BP	GO:0051952	regulation of amine transport	1/2	95/18670	0.0101511	0.0279237	0.000788603	LEP	1
BP	GO:0008585	female gonad development	1/2	96/18670	0.0102577	0.0279237	0.000788603	LEP	1
BP	GO:0015908	fatty acid transport	1/2	97/18670	0.0103643	0.0279237	0.000788603	LEP	1
BP	GO:0043255	regulation of carbohydrate biosynthetic process	1/2	97/18670	0.0103643	0.0279237	0.000788603	LEP	1
BP	GO:0120162	positive regulation of cold-induced thermogenesis	1/2	97/18670	0.0103643	0.0279237	0.000788603	LEP	1
BP	GO:0031341	regulation of cell killing	1/2	98/18670	0.0104709	0.0279237	0.000788603	LEP	1
BP	GO:0046364	monosaccharide biosynthetic process	1/2	98/18670	0.0104709	0.0279237	0.000788603	LEP	1
BP	GO:0019395	fatty acid oxidation	1/2	99/18670	0.0105774	0.0279237	0.000788603	LEP	1
BP	GO:0022600	digestive system process	1/2	100/18670	0.010684	0.0279237	0.000788603	LEP	1
BP	GO:0030301	cholesterol transport	1/2	100/18670	0.010684	0.0279237	0.000788603	LEP	1
BP	GO:0060840	artery development	1/2	100/18670	0.010684	0.0279237	0.000788603	LEP	1
BP	GO:0007631	feeding behavior	1/2	101/18670	0.0107905	0.0279237	0.000788603	LEP	1
BP	GO:0034440	lipid oxidation	1/2	101/18670	0.0107905	0.0279237	0.000788603	LEP	1
BP	GO:0046545	development of primary female sexual characteristics	1/2	101/18670	0.0107905	0.0279237	0.000788603	LEP	1
BP	GO:0015837	amine transport	1/2	102/18670	0.0108971	0.0279237	0.000788603	LEP	1
BP	GO:2000379	positive regulation of reactive oxygen species metabolic process	1/2	102/18670	0.0108971	0.0279237	0.000788603	LEP	1
BP	GO:0046822	regulation of nucleocytoplasmic transport	1/2	104/18670	0.0111101	0.0281538	0.000795102	LEP	1
BP	GO:0032006	regulation of TOR signaling	1/2	105/18670	0.0112167	0.0281538	0.000795102	LEP	1
BP	GO:0003300	cardiac muscle hypertrophy	1/2	106/18670	0.0113232	0.0281538	0.000795102	LEP	1
BP	GO:0001909	leukocyte mediated cytotoxicity	1/2	107/18670	0.0114297	0.0281538	0.000795102	LEP	1
BP	GO:0051341	regulation of oxidoreductase activity	1/2	107/18670	0.0114297	0.0281538	0.000795102	LEP	1
BP	GO:0009062	fatty acid catabolic process	1/2	108/18670	0.0115362	0.0281538	0.000795102	LEP	1
BP	GO:0032526	response to retinoic acid	1/2	108/18670	0.0115362	0.0281538	0.000795102	LEP	1
BP	GO:1904659	glucose transmembrane transport	1/2	108/18670	0.0115362	0.0281538	0.000795102	LEP	1
BP	GO:0014897	striated muscle hypertrophy	1/2	109/18670	0.0116427	0.0282456	0.000797694	LEP	1
BP	GO:0014896	muscle hypertrophy	1/2	111/18670	0.0118557	0.0285145	0.000805288	LEP	1
BP	GO:0008645	hexose transmembrane transport	1/2	112/18670	0.0119622	0.0285145	0.000805288	LEP	1
BP	GO:0015918	sterol transport	1/2	112/18670	0.0119622	0.0285145	0.000805288	LEP	1
BP	GO:0015749	monosaccharide transmembrane transport	1/2	114/18670	0.0121751	0.0286886	0.000810203	LEP	1
BP	GO:0030282	bone mineralization	1/2	114/18670	0.0121751	0.0286886	0.000810203	LEP	1
BP	GO:0046660	female sex differentiation	1/2	115/18670	0.0122816	0.0286956	0.000810401	LEP	1
BP	GO:0034219	carbohydrate transmembrane transport	1/2	116/18670	0.0123881	0.0286956	0.000810401	LEP	1
BP	GO:1900180	regulation of protein localization to nucleus	1/2	116/18670	0.0123881	0.0286956	0.000810401	LEP	1
BP	GO:0010906	regulation of glucose metabolic process	1/2	117/18670	0.0124945	0.0287796	0.000812773	LEP	1
BP	GO:0014066	regulation of phosphatidylinositol 3-kinase signaling	1/2	124/18670	0.0132396	0.0297384	0.000839851	LEP	1
BP	GO:0019218	regulation of steroid metabolic process	1/2	124/18670	0.0132396	0.0297384	0.000839851	LEP	1
BP	GO:0019751	polyol metabolic process	1/2	124/18670	0.0132396	0.0297384	0.000839851	LEP	1
BP	GO:0046717	acid secretion	1/2	124/18670	0.0132396	0.0297384	0.000839851	LEP	1
BP	GO:0031929	TOR signaling	1/2	125/18670	0.013346	0.0297384	0.000839851	LEP	1
BP	GO:0045471	response to ethanol	1/2	125/18670	0.013346	0.0297384	0.000839851	LEP	1
BP	GO:0032368	regulation of lipid transport	1/2	127/18670	0.0135588	0.0298595	0.000843273	LEP	1
BP	GO:0034763	negative regulation of transmembrane transport	1/2	128/18670	0.0136652	0.0298595	0.000843273	LEP	1
BP	GO:0042157	lipoprotein metabolic process	1/2	130/18670	0.013878	0.0298595	0.000843273	LEP	1
BP	GO:0050671	positive regulation of lymphocyte proliferation	1/2	130/18670	0.013878	0.0298595	0.000843273	LEP	1
BP	GO:0032946	positive regulation of mononuclear cell proliferation	1/2	131/18670	0.0139843	0.0298595	0.000843273	LEP	1
BP	GO:0046887	positive regulation of hormone secretion	1/2	131/18670	0.0139843	0.0298595	0.000843273	LEP	1
BP	GO:0045598	regulation of fat cell differentiation	1/2	132/18670	0.0140907	0.0298595	0.000843273	LEP	1
BP	GO:0072329	monocarboxylic acid catabolic process	1/2	132/18670	0.0140907	0.0298595	0.000843273	LEP	1
BP	GO:0009581	detection of external stimulus	1/2	133/18670	0.0141971	0.0298595	0.000843273	PKD1L2	1
BP	GO:0032355	response to estradiol	1/2	134/18670	0.0143034	0.0298595	0.000843273	LEP	1
BP	GO:0007292	female gamete generation	1/2	136/18670	0.0145162	0.0298595	0.000843273	LEP	1
BP	GO:0009582	detection of abiotic stimulus	1/2	136/18670	0.0145162	0.0298595	0.000843273	PKD1L2	1
BP	GO:0071326	cellular response to monosaccharide stimulus	1/2	136/18670	0.0145162	0.0298595	0.000843273	LEP	1
BP	GO:0046425	regulation of JAK-STAT cascade	1/2	137/18670	0.0146225	0.0298595	0.000843273	LEP	1
BP	GO:0007586	digestion	1/2	139/18670	0.0148352	0.0298595	0.000843273	LEP	1
BP	GO:0070665	positive regulation of leukocyte proliferation	1/2	139/18670	0.0148352	0.0298595	0.000843273	LEP	1
BP	GO:0008286	insulin receptor signaling pathway	1/2	141/18670	0.0150478	0.0298595	0.000843273	LEP	1
BP	GO:0010675	regulation of cellular carbohydrate metabolic process	1/2	142/18670	0.0151541	0.0298595	0.000843273	LEP	1
BP	GO:0006606	protein import into nucleus	1/2	143/18670	0.0152604	0.0298595	0.000843273	LEP	1
BP	GO:0035296	regulation of tube diameter	1/2	143/18670	0.0152604	0.0298595	0.000843273	LEP	1
BP	GO:0050880	regulation of blood vessel size	1/2	143/18670	0.0152604	0.0298595	0.000843273	LEP	1
BP	GO:0097746	regulation of blood vessel diameter	1/2	143/18670	0.0152604	0.0298595	0.000843273	LEP	1
BP	GO:0106106	cold-induced thermogenesis	1/2	143/18670	0.0152604	0.0298595	0.000843273	LEP	1
BP	GO:0120161	regulation of cold-induced thermogenesis	1/2	143/18670	0.0152604	0.0298595	0.000843273	LEP	1
BP	GO:0030534	adult behavior	1/2	144/18670	0.0153667	0.0298595	0.000843273	LEP	1
BP	GO:0035150	regulation of tube size	1/2	144/18670	0.0153667	0.0298595	0.000843273	LEP	1
BP	GO:0071322	cellular response to carbohydrate stimulus	1/2	144/18670	0.0153667	0.0298595	0.000843273	LEP	1
BP	GO:0006865	amino acid transport	1/2	145/18670	0.015473	0.0299243	0.000845101	LEP	1
BP	GO:1904892	regulation of STAT cascade	1/2	146/18670	0.0155793	0.0299754	0.000846544	LEP	1
BP	GO:0002792	negative regulation of peptide secretion	1/2	148/18670	0.0157919	0.0299754	0.000846544	LEP	1
BP	GO:0008643	carbohydrate transport	1/2	148/18670	0.0157919	0.0299754	0.000846544	LEP	1
BP	GO:0014065	phosphatidylinositol 3-kinase signaling	1/2	148/18670	0.0157919	0.0299754	0.000846544	LEP	1
BP	GO:0002706	regulation of lymphocyte mediated immunity	1/2	149/18670	0.0158982	0.030038	0.000848314	LEP	1
BP	GO:0008203	cholesterol metabolic process	1/2	150/18670	0.0160044	0.0301001	0.000850067	LEP	1
BP	GO:0001890	placenta development	1/2	152/18670	0.016217	0.0303605	0.000857421	LEP	1
BP	GO:0090316	positive regulation of intracellular protein transport	1/2	153/18670	0.0163232	0.0303838	0.00085808	LEP	1
BP	GO:1990845	adaptive thermogenesis	1/2	154/18670	0.0164295	0.0303838	0.00085808	LEP	1
BP	GO:1902652	secondary alcohol metabolic process	1/2	155/18670	0.0165357	0.0303838	0.00085808	LEP	1
BP	GO:0007259	JAK-STAT cascade	1/2	156/18670	0.0166419	0.0303838	0.00085808	LEP	1
BP	GO:0042129	regulation of T cell proliferation	1/2	156/18670	0.0166419	0.0303838	0.00085808	LEP	1
BP	GO:0043271	negative regulation of ion transport	1/2	157/18670	0.0167482	0.0303838	0.00085808	LEP	1
BP	GO:1905952	regulation of lipid localization	1/2	157/18670	0.0167482	0.0303838	0.00085808	LEP	1
BP	GO:0032680	regulation of tumor necrosis factor production	1/2	160/18670	0.0170668	0.0305923	0.000863969	LEP	1
BP	GO:0032635	interleukin-6 production	1/2	161/18670	0.017173	0.0305923	0.000863969	LEP	1
BP	GO:0015718	monocarboxylic acid transport	1/2	162/18670	0.0172792	0.0305923	0.000863969	LEP	1
BP	GO:0031214	biomineral tissue development	1/2	163/18670	0.0173854	0.0305923	0.000863969	LEP	1
BP	GO:0032640	tumor necrosis factor production	1/2	163/18670	0.0173854	0.0305923	0.000863969	LEP	1
BP	GO:0051170	import into nucleus	1/2	163/18670	0.0173854	0.0305923	0.000863969	LEP	1
BP	GO:1903555	regulation of tumor necrosis factor superfamily cytokine production	1/2	163/18670	0.0173854	0.0305923	0.000863969	LEP	1
BP	GO:0071695	anatomical structure maturation	1/2	165/18670	0.0175978	0.0307569	0.000868615	LEP	1
BP	GO:0016125	sterol metabolic process	1/2	166/18670	0.017704	0.0307569	0.000868615	LEP	1
BP	GO:0097696	STAT cascade	1/2	166/18670	0.017704	0.0307569	0.000868615	LEP	1
BP	GO:0001906	cell killing	1/2	168/18670	0.0179163	0.0308642	0.000871646	LEP	1
BP	GO:0071706	tumor necrosis factor superfamily cytokine production	1/2	168/18670	0.0179163	0.0308642	0.000871646	LEP	1
BP	GO:0032874	positive regulation of stress-activated MAPK cascade	1/2	172/18670	0.0183409	0.0312532	0.000882633	LEP	1
BP	GO:0001659	temperature homeostasis	1/2	173/18670	0.018447	0.0312532	0.000882633	LEP	1
BP	GO:0003018	vascular process in circulatory system	1/2	173/18670	0.018447	0.0312532	0.000882633	LEP	1
BP	GO:0070304	positive regulation of stress-activated protein kinase signaling cascade	1/2	173/18670	0.018447	0.0312532	0.000882633	LEP	1
BP	GO:0046165	alcohol biosynthetic process	1/2	175/18670	0.0186593	0.0312757	0.000883267	LEP	1
BP	GO:0001936	regulation of endothelial cell proliferation	1/2	176/18670	0.0187654	0.0312757	0.000883267	LEP	1
BP	GO:0050796	regulation of insulin secretion	1/2	176/18670	0.0187654	0.0312757	0.000883267	LEP	1
BP	GO:0051897	positive regulation of protein kinase B signaling	1/2	176/18670	0.0187654	0.0312757	0.000883267	LEP	1
BP	GO:0048771	tissue remodeling	1/2	179/18670	0.0190837	0.0316775	0.000894614	LEP	1
BP	GO:0048015	phosphatidylinositol-mediated signaling	1/2	181/18670	0.0192959	0.0317858	0.000897673	LEP	1
BP	GO:0008217	regulation of blood pressure	1/2	182/18670	0.019402	0.0317858	0.000897673	LEP	1
BP	GO:0021953	central nervous system neuron differentiation	1/2	183/18670	0.0195081	0.0317858	0.000897673	LEP	1
BP	GO:0042098	T cell proliferation	1/2	184/18670	0.0196142	0.0317858	0.000897673	LEP	1
BP	GO:0048017	inositol lipid-mediated signaling	1/2	184/18670	0.0196142	0.0317858	0.000897673	LEP	1
BP	GO:0048639	positive regulation of developmental growth	1/2	184/18670	0.0196142	0.0317858	0.000897673	LEP	1
BP	GO:0001935	endothelial cell proliferation	1/2	191/18670	0.0203565	0.032772	0.000925526	LEP	1
BP	GO:0007565	female pregnancy	1/2	192/18670	0.0204625	0.032772	0.000925526	LEP	1
BP	GO:0050731	positive regulation of peptidyl-tyrosine phosphorylation	1/2	192/18670	0.0204625	0.032772	0.000925526	LEP	1
BP	GO:2000377	regulation of reactive oxygen species metabolic process	1/2	195/18670	0.0207806	0.0331519	0.000936254	LEP	1
BP	GO:0006694	steroid biosynthetic process	1/2	196/18670	0.0208866	0.0331919	0.000937383	LEP	1
BP	GO:0046890	regulation of lipid biosynthetic process	1/2	198/18670	0.0210986	0.0333993	0.000943241	LEP	1
BP	GO:0017038	protein import	1/2	199/18670	0.0212046	0.033437	0.000944305	LEP	1
BP	GO:0002703	regulation of leukocyte mediated immunity	1/2	201/18670	0.0214165	0.033437	0.000944305	LEP	1
BP	GO:0050870	positive regulation of T cell activation	1/2	202/18670	0.0215225	0.033437	0.000944305	LEP	1
BP	GO:0035265	organ growth	1/2	204/18670	0.0217344	0.033437	0.000944305	LEP	1
BP	GO:0006109	regulation of carbohydrate metabolic process	1/2	206/18670	0.0219463	0.033437	0.000944305	LEP	1
BP	GO:0030073	insulin secretion	1/2	207/18670	0.0220523	0.033437	0.000944305	LEP	1
BP	GO:0034284	response to monosaccharide	1/2	207/18670	0.0220523	0.033437	0.000944305	LEP	1
BP	GO:0007623	circadian rhythm	1/2	208/18670	0.0221582	0.033437	0.000944305	LEP	1
BP	GO:0050670	regulation of lymphocyte proliferation	1/2	208/18670	0.0221582	0.033437	0.000944305	LEP	1
BP	GO:0090276	regulation of peptide hormone secretion	1/2	208/18670	0.0221582	0.033437	0.000944305	LEP	1
BP	GO:0006006	glucose metabolic process	1/2	209/18670	0.0222641	0.033437	0.000944305	LEP	1
BP	GO:0032944	regulation of mononuclear cell proliferation	1/2	209/18670	0.0222641	0.033437	0.000944305	LEP	1
BP	GO:0051216	cartilage development	1/2	209/18670	0.0222641	0.033437	0.000944305	LEP	1
BP	GO:0071229	cellular response to acid chemical	1/2	209/18670	0.0222641	0.033437	0.000944305	LEP	1
BP	GO:0009612	response to mechanical stimulus	1/2	210/18670	0.0223701	0.0334734	0.000945335	PKD1L2	1
BP	GO:1903531	negative regulation of secretion by cell	1/2	211/18670	0.022476	0.0335096	0.000946357	LEP	1
BP	GO:0016051	carbohydrate biosynthetic process	1/2	214/18670	0.0227937	0.0337212	0.000952332	LEP	1
BP	GO:0032388	positive regulation of intracellular transport	1/2	215/18670	0.0228996	0.0337212	0.000952332	LEP	1
BP	GO:0032869	cellular response to insulin stimulus	1/2	216/18670	0.0230055	0.0337212	0.000952332	LEP	1
BP	GO:0008406	gonad development	1/2	217/18670	0.0231114	0.0337212	0.000952332	LEP	1
BP	GO:0044242	cellular lipid catabolic process	1/2	217/18670	0.0231114	0.0337212	0.000952332	LEP	1
BP	GO:0060348	bone development	1/2	217/18670	0.0231114	0.0337212	0.000952332	LEP	1
BP	GO:1903039	positive regulation of leukocyte cell-cell adhesion	1/2	218/18670	0.0232173	0.0337556	0.000953303	LEP	1
BP	GO:0007584	response to nutrient	1/2	219/18670	0.0233231	0.0337897	0.000954266	LEP	1
BP	GO:0044706	multi-multicellular organism process	1/2	222/18670	0.0236407	0.0339237	0.000958049	LEP	1
BP	GO:0070663	regulation of leukocyte proliferation	1/2	222/18670	0.0236407	0.0339237	0.000958049	LEP	1
BP	GO:0045137	development of primary sexual characteristics	1/2	223/18670	0.0237466	0.0339237	0.000958049	LEP	1
BP	GO:0045444	fat cell differentiation	1/2	223/18670	0.0237466	0.0339237	0.000958049	LEP	1
BP	GO:0033157	regulation of intracellular protein transport	1/2	225/18670	0.0239582	0.0341072	0.000963233	LEP	1
BP	GO:0009743	response to carbohydrate	1/2	230/18670	0.0244873	0.0347398	0.000981099	LEP	1
BP	GO:0042445	hormone metabolic process	1/2	232/18670	0.0246989	0.0349192	0.000986165	LEP	1
BP	GO:0097305	response to alcohol	1/2	233/18670	0.0248047	0.0349483	0.000986986	LEP	1
BP	GO:0031669	cellular response to nutrient levels	1/2	237/18670	0.0252279	0.035146	0.000992569	LEP	1
BP	GO:0032872	regulation of stress-activated MAPK cascade	1/2	237/18670	0.0252279	0.035146	0.000992569	LEP	1
BP	GO:0030258	lipid modification	1/2	238/18670	0.0253336	0.035146	0.000992569	LEP	1
BP	GO:0051048	negative regulation of secretion	1/2	238/18670	0.0253336	0.035146	0.000992569	LEP	1
BP	GO:0070302	regulation of stress-activated protein kinase signaling cascade	1/2	239/18670	0.0254394	0.035146	0.000992569	LEP	1
BP	GO:0030217	T cell differentiation	1/2	240/18670	0.0255451	0.035146	0.000992569	LEP	1
BP	GO:0050663	cytokine secretion	1/2	240/18670	0.0255451	0.035146	0.000992569	LEP	1
BP	GO:0042593	glucose homeostasis	1/2	241/18670	0.0256509	0.0351734	0.000993345	LEP	1
BP	GO:0033500	carbohydrate homeostasis	1/2	242/18670	0.0257566	0.0352007	0.000994115	LEP	1
BP	GO:0051896	regulation of protein kinase B signaling	1/2	244/18670	0.0259681	0.0353718	0.000998947	LEP	1
BP	GO:0019318	hexose metabolic process	1/2	249/18670	0.0264966	0.0359723	0.0010159	LEP	1
BP	GO:0030072	peptide hormone secretion	1/2	250/18670	0.0266023	0.0359966	0.00101659	LEP	1
BP	GO:0022409	positive regulation of cell-cell adhesion	1/2	255/18670	0.0271307	0.0365908	0.00103337	LEP	1
BP	GO:0050730	regulation of peptidyl-tyrosine phosphorylation	1/2	256/18670	0.0272364	0.0366128	0.001034	LEP	1
BP	GO:0015850	organic hydroxy compound transport	1/2	262/18670	0.0278702	0.0372208	0.00105117	LEP	1
BP	GO:0034504	protein localization to nucleus	1/2	262/18670	0.0278702	0.0372208	0.00105117	LEP	1
BP	GO:0031330	negative regulation of cellular catabolic process	1/2	264/18670	0.0280815	0.0373507	0.00105483	LEP	1
BP	GO:0046883	regulation of hormone secretion	1/2	266/18670	0.0282927	0.0373507	0.00105483	LEP	1
BP	GO:0031668	cellular response to extracellular stimulus	1/2	268/18670	0.0285039	0.0373507	0.00105483	LEP	1
BP	GO:0043491	protein kinase B signaling	1/2	269/18670	0.0286094	0.0373507	0.00105483	LEP	1
BP	GO:0007548	sex differentiation	1/2	270/18670	0.028715	0.0373507	0.00105483	LEP	1
BP	GO:0045927	positive regulation of growth	1/2	270/18670	0.028715	0.0373507	0.00105483	LEP	1
BP	GO:1901617	organic hydroxy compound biosynthetic process	1/2	271/18670	0.0288206	0.0373507	0.00105483	LEP	1
BP	GO:0032868	response to insulin	1/2	272/18670	0.0289262	0.0373507	0.00105483	LEP	1
BP	GO:0046651	lymphocyte proliferation	1/2	272/18670	0.0289262	0.0373507	0.00105483	LEP	1
BP	GO:0061448	connective tissue development	1/2	273/18670	0.0290317	0.0373507	0.00105483	LEP	1
BP	GO:0032943	mononuclear cell proliferation	1/2	274/18670	0.0291373	0.0373507	0.00105483	LEP	1
BP	GO:0016054	organic acid catabolic process	1/2	275/18670	0.0292428	0.0373507	0.00105483	LEP	1
BP	GO:0043270	positive regulation of ion transport	1/2	275/18670	0.0292428	0.0373507	0.00105483	LEP	1
BP	GO:0046395	carboxylic acid catabolic process	1/2	275/18670	0.0292428	0.0373507	0.00105483	LEP	1
BP	GO:0030522	intracellular receptor signaling pathway	1/2	280/18670	0.0297705	0.0379066	0.00107053	LEP	1
BP	GO:0021700	developmental maturation	1/2	284/18670	0.0301925	0.0381206	0.00107658	LEP	1
BP	GO:0072593	reactive oxygen species metabolic process	1/2	284/18670	0.0301925	0.0381206	0.00107658	LEP	1
BP	GO:0015980	energy derivation by oxidation of organic compounds	1/2	285/18670	0.030298	0.0381206	0.00107658	LEP	1
BP	GO:0044262	cellular carbohydrate metabolic process	1/2	286/18670	0.0304035	0.0381206	0.00107658	LEP	1
BP	GO:0051403	stress-activated MAPK cascade	1/2	286/18670	0.0304035	0.0381206	0.00107658	LEP	1
BP	GO:0005996	monosaccharide metabolic process	1/2	292/18670	0.0310363	0.0387954	0.00109563	LEP	1
BP	GO:0048511	rhythmic process	1/2	295/18670	0.0313527	0.0390717	0.00110344	LEP	1
BP	GO:1903522	regulation of blood circulation	1/2	297/18670	0.0315635	0.0392153	0.00110749	LEP	1
BP	GO:0070661	leukocyte proliferation	1/2	298/18670	0.0316689	0.0392274	0.00110783	LEP	1
BP	GO:1903037	regulation of leukocyte cell-cell adhesion	1/2	304/18670	0.0323013	0.0398902	0.00112655	LEP	1
BP	GO:0009895	negative regulation of catabolic process	1/2	308/18670	0.0327228	0.0402894	0.00113783	LEP	1
BP	GO:0046879	hormone secretion	1/2	312/18670	0.0331442	0.040686	0.00114903	LEP	1
BP	GO:0050863	regulation of T cell activation	1/2	314/18670	0.0333549	0.0407083	0.00114966	LEP	1
BP	GO:0031098	stress-activated protein kinase signaling cascade	1/2	315/18670	0.0334602	0.0407083	0.00114966	LEP	1
BP	GO:0070588	calcium ion transmembrane transport	1/2	315/18670	0.0334602	0.0407083	0.00114966	PKD1L2	1
BP	GO:0007568	aging	1/2	321/18670	0.034092	0.0412322	0.00116445	LEP	1
BP	GO:0071375	cellular response to peptide hormone stimulus	1/2	321/18670	0.034092	0.0412322	0.00116445	LEP	1
BP	GO:0009914	hormone transport	1/2	322/18670	0.0341973	0.0412379	0.00116461	LEP	1
BP	GO:1903829	positive regulation of cellular protein localization	1/2	324/18670	0.0344078	0.0413701	0.00116835	LEP	1
BP	GO:0010506	regulation of autophagy	1/2	327/18670	0.0347236	0.0415064	0.0011722	LEP	1
BP	GO:0046677	response to antibiotic	1/2	327/18670	0.0347236	0.0415064	0.0011722	LEP	1
BP	GO:0051235	maintenance of location	1/2	330/18670	0.0350393	0.0415345	0.00117299	LEP	1
BP	GO:0008202	steroid metabolic process	1/2	331/18670	0.0351446	0.0415345	0.00117299	LEP	1
BP	GO:0015849	organic acid transport	1/2	333/18670	0.035355	0.0415345	0.00117299	LEP	1
BP	GO:0016042	lipid catabolic process	1/2	333/18670	0.035355	0.0415345	0.00117299	LEP	1
BP	GO:0032147	activation of protein kinase activity	1/2	333/18670	0.035355	0.0415345	0.00117299	LEP	1
BP	GO:0046942	carboxylic acid transport	1/2	333/18670	0.035355	0.0415345	0.00117299	LEP	1
BP	GO:0051251	positive regulation of lymphocyte activation	1/2	334/18670	0.0354602	0.0415391	0.00117312	LEP	1
BP	GO:0007159	leukocyte cell-cell adhesion	1/2	337/18670	0.0357758	0.0417894	0.00118019	LEP	1
BP	GO:0071496	cellular response to external stimulus	1/2	339/18670	0.0359862	0.0419158	0.00118376	LEP	1
BP	GO:0001101	response to acid chemical	1/2	343/18670	0.0364069	0.0421662	0.00119083	LEP	1
BP	GO:0006913	nucleocytoplasmic transport	1/2	343/18670	0.0364069	0.0421662	0.00119083	LEP	1
BP	GO:0051169	nuclear transport	1/2	346/18670	0.0367223	0.0424117	0.00119776	LEP	1
BP	GO:0048638	regulation of developmental growth	1/2	347/18670	0.0368275	0.0424137	0.00119782	LEP	1
BP	GO:0002449	lymphocyte mediated immunity	1/2	352/18670	0.0373531	0.0428985	0.00121151	LEP	1
BP	GO:0030098	lymphocyte differentiation	1/2	353/18670	0.0374582	0.042899	0.00121153	LEP	1
BP	GO:0001666	response to hypoxia	1/2	359/18670	0.0380887	0.0434996	0.00122849	LEP	1
BP	GO:0018108	peptidyl-tyrosine phosphorylation	1/2	363/18670	0.0385089	0.0437303	0.001235	LEP	1
BP	GO:0006066	alcohol metabolic process	1/2	364/18670	0.0386139	0.0437303	0.001235	LEP	1
BP	GO:0006869	lipid transport	1/2	365/18670	0.038719	0.0437303	0.001235	LEP	1
BP	GO:0032102	negative regulation of response to external stimulus	1/2	365/18670	0.038719	0.0437303	0.001235	LEP	1
BP	GO:0018212	peptidyl-tyrosine modification	1/2	366/18670	0.038824	0.0437303	0.001235	LEP	1
BP	GO:0006909	phagocytosis	1/2	369/18670	0.0391391	0.0439619	0.00124154	LEP	1
BP	GO:0036293	response to decreased oxygen levels	1/2	370/18670	0.0392441	0.0439619	0.00124154	LEP	1
BP	GO:0050678	regulation of epithelial cell proliferation	1/2	378/18670	0.0400839	0.0447804	0.00126466	LEP	1
BP	GO:0002696	positive regulation of leukocyte activation	1/2	380/18670	0.0402938	0.0448926	0.00126783	LEP	1
BP	GO:0006631	fatty acid metabolic process	1/2	383/18670	0.0406086	0.0449988	0.00127082	LEP	1
BP	GO:0045765	regulation of angiogenesis	1/2	383/18670	0.0406086	0.0449988	0.00127082	LEP	1
BP	GO:1901653	cellular response to peptide	1/2	385/18670	0.0408185	0.0451094	0.00127395	LEP	1
BP	GO:0050867	positive regulation of cell activation	1/2	394/18670	0.0417625	0.0459052	0.00129642	LEP	1
BP	GO:0070482	response to oxygen levels	1/2	394/18670	0.0417625	0.0459052	0.00129642	LEP	1
BP	GO:0001503	ossification	1/2	398/18670	0.0421819	0.0462249	0.00130545	LEP	1
BP	GO:1903532	positive regulation of secretion by cell	1/2	399/18670	0.0422868	0.0462249	0.00130545	LEP	1
BP	GO:0010876	lipid localization	1/2	400/18670	0.0423916	0.0462249	0.00130545	LEP	1
BP	GO:0022407	regulation of cell-cell adhesion	1/2	403/18670	0.0427061	0.0463214	0.00130818	LEP	1
BP	GO:0045785	positive regulation of cell adhesion	1/2	403/18670	0.0427061	0.0463214	0.00130818	LEP	1
BP	GO:0019216	regulation of lipid metabolic process	1/2	410/18670	0.0434396	0.0469927	0.00132714	LEP	1
BP	GO:0051222	positive regulation of protein transport	1/2	418/18670	0.0442776	0.0477605	0.00134882	LEP	1
BP	GO:0009100	glycoprotein metabolic process	1/2	419/18670	0.0443824	0.0477605	0.00134882	LEP	1
BP	GO:1901342	regulation of vasculature development	1/2	422/18670	0.0446965	0.0479595	0.00135444	LEP	1
BP	GO:0032386	regulation of intracellular transport	1/2	423/18670	0.0448012	0.0479595	0.00135444	LEP	1
BP	GO:0051047	positive regulation of secretion	1/2	428/18670	0.0453246	0.0483935	0.0013667	LEP	1
BP	GO:0048608	reproductive structure development	1/2	431/18670	0.0456386	0.0485581	0.00137135	LEP	1
BP	GO:0006816	calcium ion transport	1/2	434/18670	0.0459525	0.0485581	0.00137135	PKD1L2	1
BP	GO:0050673	epithelial cell proliferation	1/2	434/18670	0.0459525	0.0485581	0.00137135	LEP	1
BP	GO:0061458	reproductive system development	1/2	434/18670	0.0459525	0.0485581	0.00137135	LEP	1
BP	GO:0043434	response to peptide hormone	1/2	436/18670	0.0461618	0.0486538	0.00137405	LEP	1
BP	GO:0044282	small molecule catabolic process	1/2	445/18670	0.0471032	0.0495187	0.00139848	LEP	1
MF	GO:0051428	peptide hormone receptor binding	1/2	21/17697	0.00237194	0.0308353	0.00749034	LEP	1

## Sheet: Table S4
Table S4 Genes corresponding to DMRs of the model
SYMBOL	ENTREZID
ISG15	9636
AGRN	375790
FBXO6	26270
CROCC	9696
IFI44L	10964
IFI44	10561
AMPD2	271
CD53	963
CD58	965
S100A12	6283
ADAR	103
SH2D1B	117157
RABGAP1L	9910
NCF2	4688
IL10	3586
SVIL	6840
MIR938	100126327
EPC1	80314
ALOX5	240
COL13A1	1305
IFIT3	3437
IFIT1	3434
LDB1	8861
ECHS1	1892
IFITM1	8519
IFITM3	10410
PKP3	11187
IRF7	3665
C11orf21	29125
TSPAN32	10077
DNHD1	144132
GANAB	23193
PDE2A	5138
ATN1	1822
KLRG1	10219
A2M	2
FAR2	55711
FMNL3	91010
NR4A1	3164
IRAK3	11213
E2F7	144455
PLXNC1	10154
OAS1	4938
OAS2	4939
SLC15A4	121260
BRCA2	675
EPSTI1	94240
NDRG2	57447
SALL2	6297
IRF9	10379
SAMD4A	23034
PLEKHG3	26030
KIF26A	26153
APBA2	321
B2M	567
TRIM69	140691
STRA6	64220
AXIN1	8312
ADCY9	115
MIR138-2	406930
NLRC5	84166
BANP	54971
ANKRD11	29123
KIAA0753	9851
DLG4	1742
ACADVL	37
VAMP2	6844
MYH10	4628
CENPV	201161
CRLF3	51379
NF1	4763
EVI2B	2124
CCR7	1236
DHX58	79132
TRIM25	7706
BAIAP2	10458
TYMS	7298
LOXHD1	125336
RETN	56729
TRAPPC5	126003
KLF2	10365
BST2	684
ZNF792	126375
FFAR2	2867
PAK4	10298
AXL	558
PPP1R15A	23645
SIGLEC10	89790
LOC100129083	100129083
ZNF331	55422
CMPK2	129607
IFT172	26160
FMNL2	114793
WIPF1	7456
STAT1	6772
ARL4C	10123
TP53INP2	58476
SLPI	6590
TSHZ2	128553
RUNX1	861
MX1	4599
ITGB2	3689
ODF3B	440836
ATG7	10533
FBLN2	2199
CISH	1154
CACNA1D	776
IQCB1	9657
EAF2	55840
PARP9	83666
DTX3L	151636
PARP14	54625
PLSCR1	5359
LPP	4026
LIN54	132660
LPCAT1	79888
DEPDC1B	55789
CSNK1G3	1456
CPEB4	80315
E2F3	1871
BTN3A3	10384
FYN	2534
MARCKS	4082
PTPRK	5796
TAGAP	117289
RAPGEF5	9771
ANLN	54443
KIAA0895	23366
AUTS2	26053
SMURF1	57154
DOCK4	9732
CAV2	858
TMEM140	55281
PIP	5304
EZH2	2146
PTPRN2	5799
VIPR2	7434
SORBS3	10174
ZNF395	55893
LYN	4067
PDE7A	5150
PAG1	55824
DCAF4L2	138009
EXT1	2131
LY6E	4061
OPLAH	26873
ABCA1	19
STAG2	10735
PDZD4	57595
EMD	2010
DOC2GP	390213
NDUFV1	4723
C11orf72	100505621
NUDT8	254552
TBX10	347853
